# Supplementary material for: An epigenetic association analysis of childhood trauma in psychosis reveals possible overlap with methylation changes associated with PTSD
Source: Transl Psychiatry. 2022 Apr 30;12:177. doi: 10.1038/s41398-022-01936-8 (PMC9061740; doi:10.1038/s41398-022-01936-8)
Supplement: Supplementary file 2 — Supplementary Tables [file 41398_2022_1936_MOESM2_ESM.xlsx]

## Sheet: Overview
Supplementary tables for paper "An epigenetic association analysis of childhood trauma in psychosis reveals possible overlap with methylation changes associated with PTSD"
Table S1	Overview of DMPs from EWAS in 602 patients (all trauma) for all trauma.
Table S2	Overview of DMPs from EWAS on the group of patients with no history of psychotic episodes (n=81) for all trauma.
Table S3	Overview of DMPs from EWAS on the group of patients with a history of a psychotic episode (n=514) for all trauma.
Table S4	Overview of DMPs from EWAS on the total sample (n=602) associated with physical abuse.
Table S5	Overview of DMPs from EWAS on the total sample (n=602) associated with sexual abuse.
Table S6	Overview of DMPs from EWAS on the total sample (n=602) associated with emotional abuse.
Table S7	Overview of DMPs from EWAS on the total sample (n=602) associated with emotional neglect.
Table S8	Overview of DMPs from EWAS on the total sample (n=602) associated with physical neglect.
Table S9	Overview of DMPs from EWAS on the psychosis group (n=514) associated with physical abuse.
Table S10	Overview of DMPs from EWAS on the psychosis group (n=514) associated with sexual abuse.
Table S11	Overview of DMPs from EWAS on the psychosis group (n=514) associated with emotional abuse.
Table S12	Overview of DMPs from EWAS on the psychosis group (n=514) associated with emotional neglect.
Table S13	Overview of DMPs from EWAS on the psychosis group (n=514) associated with physical neglect.

## Sheet: Table S1
Methylation probe	Chromosome	logFC	AveExpr	t	P Value	FDR adj P value	B	Gene	Position
cg07625619	chr16	0.0306782	3.30513	5.38959	1.01907e-07	0.0774234	7.03584	TMCO7	69050940
cg12847502	chr2	0.0282786	-0.464601	4.85956	1.50662e-06	0.572324	4.44984		43437911
cg23099448	chr16	-0.0398872	3.9447	-4.63187	4.45348e-06	0.856483	3.41474		28536374
cg27336360	chr8	-0.0510851	1.82965	-4.6292	4.50933e-06	0.856483	3.40286	PNOC	28174350
cg25399439	chr13	0.0245792	3.94047	4.57611	5.76807e-06	0.87645	3.16827		41079682
cg04167126	chr1	0.0496432	2.87421	4.48141	8.89497e-06	0.918511	2.75606	PTAFR;PTAFR;PTAFR;PTAFR	28482393
cg17674653	chr4	0.0334174	3.0163	4.44844	1.03238e-05	0.918511	2.61445	ARHGAP24	86463574
cg08701978	chr10	0.0675235	-1.01703	4.4178	1.18474e-05	0.918511	2.48367		133519470
cg25184754	chr2	0.0440692	-5.60237	4.40891	1.23277e-05	0.918511	2.44593	TRAF3IP1;TRAF3IP1	239229365
cg26806149	chr3	0.0394371	2.11084	4.37597	1.42769e-05	0.918511	2.30657	PPP2R3A;PPP2R3A;PPP2R3A	135740208
cg04570473	chr7	-0.020181	3.82326	-4.36655	1.48865e-05	0.918511	2.2669	CREB5;CREB5;CREB5	28573011
cg15933705	chr13	-0.0245264	3.9672	-4.34186	1.66039e-05	0.918511	2.16333	SERTM1	37247160
cg18314017	chr10	0.0596503	0.899456	4.32076	1.82208e-05	0.918511	2.07522	SFXN3;PDZD7;PDZD7	102789993
cg09696331	chr12	0.0578869	-4.77953	4.31771	1.84662e-05	0.918511	2.06253	CCDC77;CCDC77;CCDC77;CCDC77	510665
cg02169871	chr13	0.0456212	3.2188	4.29266	2.06084e-05	0.918511	1.95852		53885252
cg23669584	chr10	0.0369614	2.19066	4.27113	2.26364e-05	0.918511	1.86961	CREM;CREM;CREM;CREM;CREM;CREM;CREM;CREM;CREM;CREM;CREM;CREM;CREM;CREM;CREM;CREM;CREM;CREM;CREM	35463240
cg16841147	chr20	0.0304509	-5.22054	4.26836	2.29104e-05	0.918511	1.85821	GSS	33543707
cg07491495	chr15	-0.0519609	-5.26812	-4.2622	2.35319e-05	0.918511	1.83287	RGMA;RGMA;RGMA	93631578
cg03156477	chr19	0.0289911	4.78729	4.25499	2.42804e-05	0.918511	1.80322	SCAMP4	1924758
cg08129754	chr2	-0.0275372	2.90082	-4.25105	2.46985e-05	0.918511	1.78705		60980464
cg23999078	chr6	0.0403763	1.80096	4.24061	2.58407e-05	0.918511	1.74426	SNX9	158314486
cg13914744	chr14	-0.035058	4.02569	-4.17497	3.42578e-05	0.918511	1.47758	PACS2;PACS2;PACS2	105790890
cg18893098	chr7	-0.0315053	2.83382	-4.16169	3.62514e-05	0.918511	1.42413	C7orf50;C7orf50;C7orf50	1136568
cg24025538	chr19	0.0349645	4.46401	4.15359	3.75229e-05	0.918511	1.39156	PNKP	50364499
cg25601889	chr12	0.0410044	-1.67454	4.15069	3.7988e-05	0.918511	1.37992	NDUFA4L2	57630456
cg26882409	chr18	-0.0404381	2.45755	-4.14101	3.95787e-05	0.918511	1.34117		76782346
cg18357563	chr4	0.0254755	-4.98781	4.12895	4.16526e-05	0.918511	1.29294	FBXW7	153456325
cg07969588	chr1	0.0463273	1.94549	4.12579	4.22124e-05	0.918511	1.28034		110877876
cg05313922	chr4	0.0383155	1.91001	4.12471	4.24058e-05	0.918511	1.27603	SEPT11;SEPT11;SEPT11;SEPT11	77949762
cg13981120	chr1	-0.020606	3.54448	-4.12109	4.30578e-05	0.918511	1.26162	ETV3L	157070675
cg17559587	chr6	0.0405106	2.58157	4.12054	4.31583e-05	0.918511	1.25942	TRERF1;TRERF1	42259090
cg00335252	chr2	0.0481125	-2.97828	4.11511	4.41588e-05	0.918511	1.23779	RBMS1;RBMS1	161245200
cg02628260	chr17	-0.02435	4.15911	-4.10714	4.56648e-05	0.918511	1.20614	MEIS3P1	15690713
cg23051091	chr8	-0.0275941	2.45113	-4.10572	4.59393e-05	0.918511	1.20048		122001888
cg26591319	chr3	-0.0391346	2.63521	-4.10535	4.60101e-05	0.918511	1.19903		24722774
cg05067574	chr10	0.056268	-1.02963	4.10016	4.70259e-05	0.918511	1.17842	STAM;STAM	17705024
cg14377277	chr20	-0.049611	3.0601	-4.09718	4.7618e-05	0.918511	1.16661	ADRA1D	4214303
cg18967846	chr7	0.044643	-4.59282	4.09216	4.86326e-05	0.918511	1.14672	CLDN12	90032535
cg14172765	chr2	0.0234938	2.78567	4.08152	5.08498e-05	0.918511	1.10467		76550839
cg21123733	chr5	-0.0375069	-3.92378	-4.06716	5.3995e-05	0.918511	1.04807	GALNT10	153569932
cg13284271	chr12	-0.0628878	0.634976	-4.05985	5.5665e-05	0.918511	1.01936		89703607
cg15678504	chr8	-0.0309402	2.52938	-4.05882	5.59054e-05	0.918511	1.01529	MSRA;MSRA;MSRA	10262159
cg04524933	chr20	0.0949394	5.08604	4.05067	5.78336e-05	0.918511	0.983331	KCNG1	49621299
cg15466933	chr12	0.0245486	5.30864	4.04259	5.98084e-05	0.918511	0.951689	PITPNM2	123477147
cg08124317	chr16	-0.0217391	3.47612	-4.0307	6.2831e-05	0.918511	0.905237	GGA2	23478837
cg17339243	chr12	-0.112318	-2.96756	-4.02932	6.31901e-05	0.918511	0.899868		45342645
cg16300565	chr5	0.0508638	0.911779	4.0227	6.49464e-05	0.918511	0.874045	ZFR	32388665
cg02339015	chr20	0.034591	4.16402	4.01541	6.69322e-05	0.918511	0.84568	DNAJC5	62561062
cg19526562	chr14	0.0496554	3.21784	4.00776	6.9076e-05	0.918511	0.815993	LTBP2	74986459
cg25990494	chr15	0.0343633	-6.27174	4.0037	7.02414e-05	0.918511	0.800242	ARIH1	72766486
cg23013128	chr3	-0.0340913	3.00663	-4.00143	7.09018e-05	0.918511	0.791432	SLC26A6;SLC26A6;SLC26A6;SLC26A6;SLC26A6;SLC26A6	48668518
cg23815723	chr7	0.0424558	2.04096	3.99373	7.31809e-05	0.918511	0.761651	SDK1	3343007
cg21857449	chr15	0.0445003	2.05064	3.99363	7.32124e-05	0.918511	0.761246	APBA2;APBA2	29229668
cg15740054	chr19	0.0600003	-5.79927	3.99054	7.41481e-05	0.918511	0.749293	ADCK4;ADCK4	41221099
cg24376022	chr2	-0.0369142	3.38071	-3.97892	7.77658e-05	0.918511	0.704466	TSSC1	3215598
cg14095215	chr22	0.0385376	1.93075	3.97201	7.99957e-05	0.918511	0.677868	TTC28-AS1;TTC28	28392965
cg26158079	chr6	0.0709286	0.428303	3.96907	8.09645e-05	0.918511	0.666545	PREP	105846107
cg09634816	chr9	-0.0219314	4.10515	-3.96744	8.15052e-05	0.918511	0.660284		91839811
cg01051581	chr5	-0.0320326	4.78844	-3.96527	8.22322e-05	0.918511	0.651931	PDZD2	32090639
cg04044629	chr14	0.0843318	0.895773	3.95963	8.41456e-05	0.918511	0.630299		20615744
cg02924370	chr22	-0.0205936	1.62448	-3.95735	8.49314e-05	0.918511	0.621558		28014314
cg06100442	chr11	-0.0356025	3.27487	-3.95695	8.50693e-05	0.918511	0.620032	PRPF19	60670992
cg27161809	chr10	-0.0530478	-0.649493	-3.94934	8.77508e-05	0.918511	0.59085		90889872
cg17582250	chr16	0.0746401	-3.4456	3.94888	8.79126e-05	0.918511	0.589119	EDC4	67906816
cg05725452	chr22	-0.0412624	-4.52583	-3.94614	8.88991e-05	0.918511	0.578627	SDF2L1	21996709
cg04129713	chr8	-0.0273961	3.50529	-3.94092	9.08055e-05	0.918511	0.558682		23282808
cg17342367	chr3	0.0303297	-1.98219	3.939	9.15163e-05	0.918511	0.551353	ACPP;ACPP;ACPP	132036163
cg24705329	chr4	-0.0343305	-0.321572	-3.93452	9.31963e-05	0.918511	0.534256		144223862
cg07483304	chr7	-0.0322026	-2.09888	-3.92504	9.68484e-05	0.918511	0.498133	HOXA10;HOXA10	27211741
cg02935980	chr7	-0.0250645	3.44761	-3.91593	0.00010048	0.918511	0.463545	C7orf50;C7orf50;C7orf50	1137927
cg00357578	chr7	0.0220096	2.91922	3.91265	0.000101822	0.918511	0.451089		106805470
cg04603809	chr16	0.0351688	-5.37615	3.91262	0.000101836	0.918511	0.450957	LOC440356;LOC440356;CDIPT	29874120
cg24469349	chr21	0.0275109	3.08395	3.91191	0.000102127	0.918511	0.448281	HLCS;HLCS;HLCS	38189314
cg24085801	chr12	0.0739455	2.34255	3.91086	0.000102559	0.918511	0.444309		132943117
cg14699253	chr8	0.0281828	4.37838	3.91079	0.000102588	0.918511	0.444043	EIF2C2;EIF2C2	141541589
cg20575845	chr18	0.0322676	1.86922	3.90562	0.000104753	0.918511	0.424432	GREB1L	18883798
cg03255182	chr12	0.0308855	-1.42133	3.90025	0.000107043	0.918511	0.40412	HOXC4;HOXC6;HOXC5;HOXC6	54423566
cg09981964	chr7	-0.0545297	0.00599318	-3.89039	0.000111376	0.918511	0.366869	CNTNAP2;MIR548T	148001779
cg09976774	chr12	-0.0255148	-3.63829	-3.88207	0.000115158	0.918511	0.335522	FOXM1;FOXM1;C12orf32;C12orf32;FOXM1;C12orf32	2986037
cg25278144	chr17	-0.0382159	2.69339	-3.88124	0.00011554	0.918511	0.332417	TBC1D16	77962240
cg18765127	chr6	0.0365314	2.3242	3.87878	0.000116686	0.918511	0.323154	TRIM10;TRIM10	30128254
cg14353965	chr11	0.0397053	-6.26831	3.8771	0.000117476	0.918511	0.316819	MACROD1	63933656
cg10593994	chr6	0.0598429	1.82424	3.87567	0.000118147	0.918511	0.311473	GLYATL3	49467064
cg00996323	chr7	-0.0281151	2.55088	-3.87401	0.000118939	0.918511	0.305205	KLRG2	139166024
cg06310157	chr7	-0.026261	2.07036	-3.87269	0.000119566	0.918511	0.300268		140218138
cg16468546	chr1	-0.0403989	0.980173	-3.8725	0.000119659	0.918511	0.299542	TMEM9	201140873
cg18949684	chr13	0.0541914	0.986076	3.86837	0.000121651	0.918511	0.284051		19453800
cg04269065	chr8	0.0490157	-6.29632	3.86383	0.000123881	0.918511	0.267006	WRN;PURG;PURG;PURG;WRN	30890980
cg23791592	chr12	0.0882305	-5.22484	3.86324	0.00012417	0.918511	0.264823	MSI1	120806383
cg01083050	chr1	0.0589985	-0.34779	3.86271	0.000124438	0.918511	0.262803	IGSF21	18700899
cg01107031	chr19	0.0341116	-4.25261	3.86267	0.000124456	0.918511	0.262668	TGFB1;TGFB1	41859159
cg07649656	chr17	-0.0343722	-2.91918	-3.85691	0.000127351	0.918511	0.241096	SHBG;SHBG;SHBG;SHBG;SAT2;SHBG	7531456
cg26187876	chr2	-0.0372814	-4.65443	-3.85274	0.000129483	0.918511	0.225525	NAB1	191514902
cg08758080	chr2	0.0386504	-4.75715	3.84844	0.000131725	0.918511	0.209429	MOBKL3;MOBKL3;MOBKL3	198381250
cg15552238	chr19	0.0376937	-1.92873	3.84761	0.00013216	0.918511	0.206336	EMR3	14785749
cg15908672	chr8	-0.0271383	2.09174	-3.84627	0.000132863	0.918511	0.201361		105378443
cg11928000	chr19	0.0285329	-5.12959	3.84526	0.0001334	0.918511	0.197577	SAFB2;SAFB2;SAFB	5622738
cg11973479	chr7	-0.0444854	-4.60705	-3.84463	0.000133733	0.918511	0.195238		19152073
cg01630925	chr19	0.0291594	3.51543	3.83833	0.000137129	0.918511	0.17173	PNPLA6;PNPLA6;PNPLA6;PNPLA6;PNPLA6	7615827
cg25532061	chr2	0.0385319	-2.863	3.83588	0.000138468	0.918511	0.162618	RPS7;RPS7	3622930
cg20136292	chr4	0.0454962	2.01857	3.83575	0.000138541	0.918511	0.162128		19303456
cg03783599	chr11	-0.0247758	0.383196	-3.83495	0.000138978	0.918511	0.159172	MRPL23	1975229
cg21660413	chr19	0.033942	-2.29228	3.83125	0.000141037	0.918511	0.145389		47516215
cg10241341	chr2	0.0382631	-3.89221	3.82813	0.000142792	0.918511	0.133797	TIGD1;EIF4E2	233415653
cg02544829	chr8	0.0340299	3.1606	3.8204	0.000147229	0.918511	0.105122	RAD54B	95385408
cg16563984	chr1	0.037995	2.7862	3.81825	0.000148486	0.918511	0.097154	LOC102724552;RERE;RERE	8490188
cg23397182	chr22	-0.0350023	2.51771	-3.81447	0.000150723	0.918511	0.0831449	LOC284930	48237677
cg11257240	chr1	0.035354	-5.95886	3.80925	0.000153863	0.918511	0.0638281	SKI	2159351
cg13928649	chr9	0.065636	-3.71682	3.80889	0.000154081	0.918511	0.0625026	PRDM12	133540341
cg11770816	chr5	0.0528736	2.88228	3.80878	0.000154152	0.918511	0.0620753	COL23A1	177824403
cg07881548	chr20	-0.0574599	-2.89863	-3.80697	0.000155256	0.918511	0.0553851	FAM65C;FAM65C	49307441
cg03545677	chr2	-0.0331208	-4.15826	-3.80342	0.000157442	0.918511	0.0422906	CALM2	47403996
cg18204833	chr6	0.0570975	-3.60339	3.79847	0.000160544	0.918511	0.0240225		28864787
cg15934104	chr10	-0.0359391	3.61906	-3.79541	0.000162487	0.918511	0.0127538	INPP5A	134593236
cg09756419	chr16	-0.0365671	3.71812	-3.79385	0.000163491	0.918511	0.00698702	NRN1L	67918680
cg16268546	chr8	0.0258099	4.1563	3.79339	0.000163785	0.918511	0.00530555	DLGAP2	1651197
cg14515585	chr19	0.0290841	4.19313	3.79004	0.000165959	0.918511	-0.00704158	KCNN1	18081590
cg15742515	chr8	-0.0267908	2.32423	-3.7897	0.000166176	0.918511	-0.00826236		1402185
cg04350311	chr22	0.0427455	-1.32136	3.78943	0.000166355	0.918511	-0.00927456	ELFN2	37821982
cg08925917	chr1	-0.0336631	3.91716	-3.78918	0.000166522	0.918511	-0.0102093	AHCYL1	110538940
cg23838838	chr12	-0.0374631	-4.30499	-3.78713	0.000167867	0.918511	-0.0177451		89740403
cg15479491	chr19	0.0271811	0.875377	3.78521	0.000169132	0.918511	-0.0247724	DKKL1;DKKL1;DKKL1;LOC101928295	49873588
cg12854371	chr17	-0.0306038	-2.15333	-3.78436	0.000169702	0.918511	-0.0279201	LOC146880;LOC146880	62776373
cg03252429	chr6	-0.0276819	3.32635	-3.78291	0.000170671	0.918511	-0.0332495		80141180
cg22606179	chr17	-0.0352236	2.31986	-3.78281	0.000170733	0.918511	-0.0335917	FAM27L	21825432
cg01905034	chr15	-0.0324052	3.53203	-3.78226	0.000171107	0.918511	-0.0356391		98500923
cg12705223	chr10	0.0445278	2.33969	3.78199	0.00017129	0.918511	-0.0366375		36189535
cg17852282	chr7	0.0353357	2.83443	3.78191	0.000171339	0.918511	-0.0369058	HECW1;HECW1	43183612
cg19966772	chr1	0.0745135	-5.52563	3.78151	0.000171612	0.918511	-0.038397	TMEM61	55446330
cg03237712	chr9	-0.069288	0.517115	-3.7811	0.000171887	0.918511	-0.0398958		122509316
cg07560817	chr6	-0.0219169	-0.867111	-3.78088	0.000172037	0.918511	-0.0407117	CCDC162P	109621549
cg19249749	chr1	-0.0297828	4.18022	-3.77849	0.000173656	0.918511	-0.0494787	CAPN8	223853145
cg21408624	chr7	-0.0403924	3.08565	-3.77654	0.000174985	0.918511	-0.0566146	GRB10;GRB10;GRB10	50800055
cg00711496	chr19	-0.104146	3.2539	-3.7749	0.000176114	0.918511	-0.0626348	C19orf76;PRMT1;PRMT1;PRMT1	50191497
cg27146857	chr15	0.0313699	2.87846	3.77463	0.000176301	0.918511	-0.0636256	GABRG3;GABRG3	27671522
cg25828656	chr14	0.0254322	2.59526	3.77371	0.000176934	0.918511	-0.0669823	DCAF5;DCAF5;DCAF5;DCAF5	69585508
cg10167266	chr11	-0.0557988	-1.89018	-3.77319	0.0001773	0.918511	-0.0689145		20186078
cg19948974	chr18	0.0307339	-4.81465	3.77283	0.00017755	0.918511	-0.0702328	SS18;SS18	23671311
cg08826448	chr2	0.0313953	2.33413	3.7706	0.000179101	0.918511	-0.0783694		3136900
cg09953207	chr6	-0.0378098	3.14222	-3.77045	0.000179209	0.918511	-0.0789355	GRM4;GRM4;GRM4;GRM4	34115057
cg02896088	chr2	-0.0387515	3.23894	-3.76982	0.000179649	0.918511	-0.0812312	THAP4;THAP4	242542554
cg23221732	chr17	0.0347755	3.00189	3.76909	0.000180169	0.918511	-0.0839326		72383708
cg17921331	chr8	-0.0357573	2.39674	-3.76902	0.000180212	0.918511	-0.0841567	C8ORFK29	145577160
cg02143480	chr19	0.0275645	4.35915	3.76857	0.000180531	0.918511	-0.0858107		12522993
cg00942746	chr3	-0.0268683	3.15195	-3.76694	0.00018169	0.918511	-0.0918009		70803051
cg11830902	chr2	0.0460117	-0.206454	3.76505	0.000183032	0.918511	-0.0986824	NCK2;NCK2	106392414
cg13863402	chr3	0.0436961	-4.7339	3.76163	0.000185496	0.918511	-0.111194	GNAI2;GNAI2;GNAI2;GNAI2;GNAI2	50275278
cg04148233	chr19	0.0311454	2.68125	3.76038	0.000186404	0.918511	-0.115762	CARM1	10995372
cg05707003	chr5	0.0422955	3.26717	3.75879	0.000187565	0.918511	-0.12157	NRG2;NRG2;NRG2;NRG2;NRG2	139272104
cg23342367	chr8	-0.0482976	-0.00154547	-3.75876	0.000187584	0.918511	-0.121667	TPD52;TPD52	81077480
cg01841651	chr7	0.0509992	-2.97422	3.75874	0.000187601	0.918511	-0.12175	FLJ23834	105672016
cg18913951	chr11	-0.0180666	4.55757	-3.75725	0.000188697	0.918511	-0.127198	TMEM45B	129685362
cg25528589	chr21	-0.04123	-3.60275	-3.75513	0.000190259	0.918511	-0.134911	ADAMTS5;ADAMTS5	28338893
cg24900663	chr19	0.0418877	-2.02642	3.75511	0.000190276	0.918511	-0.134992	KCNK6	38810166
cg13005202	chr5	0.0400936	-0.271628	3.75388	0.000191192	0.918511	-0.139485		1555844
cg22598669	chr19	-0.0550094	3.67906	-3.75379	0.000191256	0.918511	-0.1398	SHANK1	51186978
cg13820699	chr21	-0.0322442	-4.32471	-3.7532	0.000191695	0.918511	-0.141944	MORC3	37692477
cg13078911	chr2	0.0401676	3.2949	3.75126	0.000193157	0.918511	-0.149047		44393479
cg20184330	chr14	-0.0365624	-0.232684	-3.74846	0.00019527	0.918511	-0.159225	ELMSAN1;ELMSAN1	74228393
cg10707774	chr9	0.0358363	2.51169	3.74754	0.000195971	0.918511	-0.162573	AK8	135727079
cg23940612	chr2	0.0557902	-1.41732	3.74587	0.000197247	0.918511	-0.168643		218898788
cg09479389	chr19	-0.0716255	-3.31416	-3.74468	0.000198169	0.918511	-0.173005	C19orf57;CC2D1A	14016729
cg19564017	chr6	0.0275405	2.66577	3.74288	0.000199556	0.918511	-0.179523	AHI1;AHI1;AHI1;AHI1	135721680
cg06366611	chr22	-0.0230997	4.51054	-3.74114	0.000200911	0.918511	-0.185852		19547305
cg25139187	chr1	-0.0421789	-4.38068	-3.7372	0.000204014	0.918511	-0.200178	HAPLN2	156594229
cg06747543	chr19	-0.0436847	-4.8651	-3.73643	0.000204624	0.918511	-0.202973	ELL	18589894
cg27509891	chr12	0.0339893	1.49618	3.73624	0.000204774	0.918511	-0.203654		74257361
cg03768968	chr13	0.0280291	-6.06846	3.73529	0.000205532	0.918511	-0.20711	FNDC3A;FNDC3A;FNDC3A;FNDC3A	49550203
cg09501518	chr2	0.0383469	3.39397	3.73506	0.000205712	0.918511	-0.20793	GEMIN6	39004204
cg03656996	chr15	0.0418085	-5.08072	3.73425	0.00020636	0.918511	-0.210869	PLCB2;PLCB2;PLCB2;PLCB2	40601261
cg07889826	chr3	0.0284303	-4.49378	3.73379	0.000206735	0.918511	-0.212565	RBM5	50127152
cg01402095	chr16	0.0266696	0.681572	3.73097	0.000209009	0.923216	-0.222791		68525465
cg14608577	chr19	-0.0350647	3.53663	-3.72445	0.000214352	0.934139	-0.246383	RASIP1	49230356
cg09248007	chr16	-0.0321578	-3.48902	-3.72357	0.000215088	0.934139	-0.249583	MKL2	14164860
cg10397808	chr12	-0.0293045	3.79431	-3.72214	0.000216277	0.934139	-0.254735		121183033
cg26486663	chr16	-0.0350531	-3.55588	-3.72198	0.000216414	0.934139	-0.255328	SYNGR3	2040863
cg01761909	chr7	-0.0762477	2.31182	-3.71906	0.000218871	0.934139	-0.265875		135748070
cg16109438	chr16	0.0333028	3.99132	3.71632	0.0002212	0.934139	-0.275766	CPNE2;CPNE2	57157313
cg07658678	chr15	0.0595776	2.04739	3.71328	0.000223822	0.934139	-0.286774	ARNT2	80761294
cg27438343	chr10	-0.0226345	-0.623445	-3.71265	0.000224365	0.934139	-0.289038	SGMS1	52182172
cg11452248	chr16	-0.0408427	3.763	-3.71199	0.000224936	0.934139	-0.291412	CASKIN1	2233807
cg01579784	chr11	0.0340166	2.5618	3.7115	0.000225359	0.934139	-0.293165	TSPAN18;TSPAN18	44952523
cg11375818	chr9	0.0403887	-4.71229	3.71013	0.000226558	0.934139	-0.298121	SMARCA2;SMARCA2;SMARCA2;SMARCA2;SMARCA2;SMARCA2;SMARCA2	2158367
cg08089567	chr21	0.063673	0.132699	3.70901	0.000227541	0.934139	-0.302167	AIRE	45705994
cg05874806	chr2	0.026557	0.895559	3.70802	0.000228411	0.934139	-0.30573	MAP4K4;MAP4K4;MAP4K4	102350276
cg23608915	chr2	0.0449475	-1.98783	3.70762	0.00022876	0.934139	-0.307157	MAP4K4;MAP4K4;MAP4K4;MAP4K4;MAP4K4	102333795
cg07756593	chr22	-0.0417549	-4.23736	-3.70417	0.000231824	0.934139	-0.319584	RASD2	35936178
cg18380573	chr15	-0.0392396	3.16187	-3.70383	0.000232134	0.934139	-0.320834	ADPGK;ADPGK;ADPGK	73049146
cg16513277	chr17	0.0399902	4.06877	3.70298	0.000232889	0.934139	-0.323865	SMG6;SMG6	2031491
cg08241762	chr7	0.0312957	2.71626	3.70017	0.000235427	0.934139	-0.333986	AOAH;AOAH;AOAH	36645347
cg00704873	chr4	-0.0199421	4.03527	-3.69787	0.000237517	0.934139	-0.342241	GAK	868858
cg06203649	chr18	-0.0466131	2.43861	-3.69676	0.000238539	0.934139	-0.346248	SMAD7	46447634
cg23149098	chr7	0.0394398	1.34795	3.69595	0.000239281	0.934139	-0.349148	EXOC4	133169151
cg27641801	chr4	-0.016823	4.0282	-3.69546	0.000239736	0.934139	-0.350924	STX18	4429265
cg10717580	chr15	-0.026984	2.55534	-3.69423	0.000240869	0.934139	-0.355326		100015407
cg07161872	chr10	0.0290525	-4.31702	3.69188	0.000243062	0.934139	-0.363785	FAM190B	86089017
cg23446377	chr4	-0.0355784	-3.89651	-3.69149	0.000243418	0.934139	-0.365154	PPP3CA;PPP3CA;PPP3CA	102127231
cg03023653	chr17	0.0255502	2.85845	3.69146	0.00024345	0.934139	-0.365276		59697027
cg07197130	chr3	0.033438	2.24769	3.68886	0.000245896	0.938782	-0.374607		45596706
cg27614165	chr10	-0.0356438	3.26071	-3.68547	0.000249116	0.940419	-0.386751		86073878
cg15355400	chr16	0.0388345	3.49392	3.68494	0.000249623	0.940419	-0.388649	SLC5A11;SLC5A11;SLC5A11;SLC5A11;SLC5A11	24857426
cg15641500	chr13	-0.0458322	3.68157	-3.68401	0.000250517	0.940419	-0.391987	CARS2	111331255
cg06370862	chr6	-0.0635478	-2.7603	-3.68322	0.000251276	0.940419	-0.39481	TFAP2D	50680748
cg17798320	chr1	0.0419115	2.73199	3.68016	0.000254239	0.94361	-0.40575	C1orf103;C1orf103	111490459
cg13902189	chr1	-0.0474389	-4.24509	-3.67951	0.000254875	0.94361	-0.408084	KIAA1522	33207817
cg00042736	chr11	0.0403383	2.23286	3.67851	0.000255854	0.94361	-0.411662	NARS2;NARS2;LOC101928896	78251475
cg25239378	chr4	0.036682	2.76683	3.67592	0.000258409	0.948426	-0.420932		157984883
cg18697089	chr4	0.03283	3.74288	3.67278	0.00026153	0.95013	-0.432134	LOC285501	178650012
cg17386700	chr16	-0.0311111	-5.04032	-3.67097	0.000263346	0.95013	-0.438593	MGC23284;MGC23284;MVD	88729471
cg01262938	chr15	0.0229161	4.00404	3.67032	0.000264011	0.95013	-0.440945	RBPMS2	65035992
cg00090813	chr16	-0.0422379	5.33286	-3.66927	0.000265067	0.95013	-0.444668	MARVELD3	71674798
cg04035088	chr3	-0.0489702	-1.84807	-3.66508	0.000269345	0.95013	-0.459604		73026486
cg03042149	chr15	-0.0365787	-4.88746	-3.6644	0.000270047	0.95013	-0.462032	PDE8A;PDE8A	85524778
cg07290552	chr8	0.0318096	-4.51568	3.66415	0.000270302	0.95013	-0.462914	FAM164A	79578143
cg19217918	chr3	0.0425134	2.45289	3.66306	0.000271433	0.95013	-0.46681		196245262
cg06967828	chr10	-0.0329463	-3.06066	-3.66253	0.000271983	0.95013	-0.468697	CHST3	73723753
cg07258849	chr1	-0.0191153	2.65341	-3.66099	0.000273587	0.95013	-0.47418		59660619
cg02667414	chr6	0.0430795	4.45775	3.65842	0.000276288	0.95013	-0.483343	COL11A2;COL11A2;COL11A2	33133517
cg03779603	chr17	0.0339053	0.797226	3.65788	0.000276858	0.95013	-0.485266		77864712
cg06826098	chr5	0.0498696	3.282	3.65625	0.000278578	0.95013	-0.491042		76075234
cg25051520	chr3	-0.0256803	4.24924	-3.65583	0.000279024	0.95013	-0.492535	GRK7	141508162
cg19998573	chr2	-0.0582712	-1.11141	-3.65532	0.000279565	0.95013	-0.494341		129513081
cg00166785	chr19	-0.0350444	-3.59386	-3.65518	0.000279719	0.95013	-0.494853	RTBDN;RTBDN;RTBDN;RTBDN;RTBDN;RTBDN;RTBDN;RTBDN	12941568
cg16633701	chr6	-0.0241657	3.24061	-3.65199	0.000283145	0.95013	-0.506205	COL12A1;COL12A1	75884826
cg11277190	chr6	-0.0347198	2.88246	-3.65055	0.000284702	0.95013	-0.51132	FAM184A;FAM184A	119362940
cg22868731	chr3	-0.0381211	3.34851	-3.65041	0.000284845	0.95013	-0.511788		128792103
cg11433203	chr20	-0.0206076	3.82542	-3.65	0.000285298	0.95013	-0.51327	BCAS1	52612902
cg21594839	chr8	-0.0325049	2.3403	-3.64895	0.000286437	0.95013	-0.516983	OC90	133072043
cg22760373	chr19	-0.038577	-2.63853	-3.6461	0.000289556	0.95013	-0.527081	GMIP;GMIP;GMIP	19754909
cg15971953	chr7	0.0409912	0.985508	3.64508	0.000290691	0.95013	-0.530727		1447698
cg23325999	chr19	0.0320384	3.20228	3.64475	0.000291046	0.95013	-0.531867	PTPRS;PTPRS;PTPRS;PTPRS	5217431
cg01451880	chr3	0.0242551	4.25008	3.64307	0.000292916	0.95013	-0.537837	SLC6A20;SLC6A20	45801044
cg05277800	chr19	-0.031348	3.04737	-3.64058	0.000295701	0.95013	-0.546658	ZNF490	12707705
cg03264464	chr17	-0.0284529	-2.45924	-3.63724	0.000299479	0.95013	-0.55849	TRAF4	27070430
cg19690989	chr11	-0.0182797	3.10596	-3.6367	0.000300088	0.95013	-0.560383		94658491
ch.17.1659557F	chr17	-0.0535192	-3.48314	-3.63651	0.000300309	0.95013	-0.561071	CCDC45	62525280
cg27110938	chr11	-0.0310259	3.93373	-3.63604	0.000300844	0.95013	-0.562728		1365461
cg02898051	chr16	-0.0765102	-2.48347	-3.63581	0.000301104	0.95013	-0.563535		3415256
cg26474203	chr6	0.0279423	3.76468	3.63445	0.000302664	0.95013	-0.56835		149547448
cg02317006	chr10	-0.0373749	2.83463	-3.6338	0.00030341	0.95013	-0.570645	ZNF511;ZNF511;TUBGCP2;TUBGCP2;TUBGCP2;TUBGCP2	135123869
cg03106251	chr17	-0.0258371	2.05847	-3.63088	0.000306788	0.95013	-0.580962	HEXDC	80393598
cg08473487	chr19	-0.0446775	-1.23863	-3.63004	0.000307763	0.95013	-0.58392	KLK8;KLK8;KLK8;KLK8	51504516
cg01752881	chr2	0.0519558	1.54042	3.62926	0.000308678	0.95013	-0.586684		25427114
cg12005819	chr3	0.0376075	0.248969	3.62904	0.000308935	0.95013	-0.58746	CTDSPL;CTDSPL	37995561
cg03701795	chr1	0.0385213	-1.08385	3.62693	0.000311411	0.95013	-0.594897	CD1E;CD1E;CD1E;CD1E;CD1E;CD1E	158323482
cg00902558	chr2	0.037483	1.84186	3.62669	0.000311698	0.95013	-0.595756		86244099
cg24000259	chr5	0.0227451	-0.644791	3.62662	0.000311778	0.95013	-0.595996	ANKRD55	55488291
cg02051044	chr14	0.0362628	1.97601	3.62544	0.000313174	0.95013	-0.600157		23002783
cg15699226	chr13	0.0589384	-2.37351	3.62401	0.000314871	0.95013	-0.605193	EDNRB;EDNRB;EDNRB	78492678
cg25025295	chr12	-0.0237697	-3.78611	-3.62298	0.000316101	0.95013	-0.608827	KDM2B;KDM2B	121968634
cg03889507	chr5	-0.0266842	1.81727	-3.62203	0.000317243	0.95013	-0.612185		33309433
cg09263206	chr19	0.055049	-0.575606	3.61885	0.000321078	0.95013	-0.623378		38365628
cg20057066	chr12	-0.0348637	-4.3807	-3.61849	0.000321518	0.95013	-0.624654	NCRNA00173;NCRNA00173	116971500
cg23716449	chr8	0.0229986	5.94361	3.61642	0.000324038	0.95013	-0.631926	GFRA2;GFRA2;GFRA2	21608280
cg26647423	chr6	-0.0237764	3.03756	-3.61381	0.000327252	0.95013	-0.641118		42709586
cg01904194	chr2	-0.192407	1.6154	-3.61373	0.000327345	0.95013	-0.641383	C2orf54;C2orf54;C2orf54	241832904
cg17890667	chr7	0.0358618	1.52748	3.61045	0.000331422	0.95013	-0.652912	PHTF2;PHTF2;PHTF2;PHTF2;PHTF2	77469425
ch.6.3866157F	chr6	-0.0334239	-3.79609	-3.60947	0.000332651	0.95013	-0.656358		3921158
cg13236298	chr8	0.0707021	2.89318	3.6092	0.000332993	0.95013	-0.657315	TDH;TDH	11219298
cg17254607	chr3	-0.0182128	3.52691	-3.606	0.000337034	0.95013	-0.668547	ERC2	55545035
cg14914809	chr2	-0.0263333	3.50468	-3.60569	0.00033743	0.95013	-0.669642	GAD1	171705073
cg24463079	chr2	-0.0514197	-4.00714	-3.60483	0.000338529	0.95013	-0.672667	MGAT4A	99344342
cg01444579	chr16	-0.0281397	1.30423	-3.60317	0.000340642	0.95013	-0.678461	CA5A	87925584
cg23900626	chr3	-0.0390458	2.67357	-3.59902	0.000346007	0.95013	-0.693009	FNDC3B;FNDC3B	171863467
cg22156869	chr2	-0.0281306	3.62051	-3.59849	0.000346704	0.95013	-0.694883		68313508
cg24682449	chr1	-0.036057	2.67097	-3.59731	0.000348249	0.95013	-0.699022	PRDM16;PRDM16	3094566
cg07064062	chr9	0.0312905	2.42227	3.59676	0.000348967	0.95013	-0.700939	EPB41L4B;EPB41L4B	112066575
cg19891943	chr1	0.0196545	3.25897	3.59647	0.000349352	0.95013	-0.701966		76231750
cg07834170	chr2	0.0289093	1.86578	3.59549	0.000350638	0.95013	-0.705386	MYT1L	1933181
cg16191307	chr12	-0.0214758	3.01337	-3.59396	0.000352663	0.95013	-0.710746		63754169
cg26127219	chr14	0.0239934	4.07581	3.5926	0.000354463	0.95013	-0.715485		94610298
cg00452257	chr19	-0.0455272	-3.16643	-3.59156	0.00035585	0.95013	-0.71912	SELV	40006451
cg11640773	chr16	-0.0322057	-3.62978	-3.59154	0.000355878	0.95013	-0.719192	NDRG4;NDRG4;NDRG4	58535416
cg21368511	chr11	0.0342944	3.36722	3.59152	0.000355906	0.95013	-0.719266	RSF1	77415732
cg05546343	chr3	-0.0366903	2.73491	-3.59085	0.000356798	0.95013	-0.721594	FGD5	14859717
cg06749053	chr11	0.0396533	-2.47103	3.59075	0.000356938	0.95013	-0.721961	MIR125B1;LOC399959	121971219
cg08360728	chr1	-0.0363389	-4.60137	-3.58764	0.000361123	0.95013	-0.732809	GPATCH3	27226980
cg25976786	chr12	0.0455493	-4.36521	3.58721	0.000361716	0.95013	-0.734334	ESPL1	53662079
cg00655203	chr16	-0.0255271	-5.57001	-3.58637	0.000362856	0.95013	-0.737264	HBQ1	230596
cg13470462	chr3	0.0316214	3.08562	3.58531	0.000364301	0.95013	-0.740962	BOC	112965787
cg03668470	chr12	0.0421003	4.87349	3.58522	0.000364416	0.95013	-0.741254	LRP1;MIR1228	57588180
cg17156659	chr17	-0.0351473	3.40564	-3.58268	0.00036791	0.95013	-0.750134	PLXDC1;LOC100131347	37221468
cg02833950	chr17	0.0380103	1.28211	3.5794	0.000372461	0.95013	-0.761571	MGC57346-CRHR1;MGC57346-CRHR1	43853589
cg16252642	chr21	0.0316407	-6.10569	3.57802	0.000374382	0.95013	-0.766359	C21orf58;C21orf58;C21orf58;PCNT	47743847
cg22801443	chr10	0.0462325	2.31804	3.57746	0.000375169	0.95013	-0.768312		91752521
cg24493634	chr11	0.0260768	2.40357	3.57663	0.000376344	0.95013	-0.77122	MIR100HG	122011271
cg10575369	chr1	0.0228705	3.78736	3.5765	0.000376523	0.95013	-0.771663	BAI2	32217598
cg09999510	chr19	0.0751865	-2.38607	3.576	0.000377229	0.95013	-0.773405	ZFR2	3812479
cg25538376	chr19	0.0286153	-4.73935	3.57532	0.000378188	0.95013	-0.775766	ZNF331;ZNF331	54024430
cg22879161	chr12	-0.0416215	-0.0296785	-3.57475	0.000379	0.95013	-0.777762		89703393
cg03995571	chr8	0.0266117	-6.10305	3.57278	0.000381795	0.95013	-0.784597	FAM49B	130952330
cg17216759	chr3	0.0776268	-4.90783	3.57254	0.000382139	0.95013	-0.785435	CD47;CD47;CD47	107810361
cg26591221	chr16	0.0397634	4.39158	3.57222	0.000382604	0.95013	-0.786565	CBFA2T3;CBFA2T3	88942335
cg00828126	chr8	0.0351717	3.8664	3.5722	0.00038262	0.95013	-0.786605		112754194
cg10062065	chr2	0.0223518	4.34008	3.569	0.00038723	0.95013	-0.797743	SPEG	220308747
cg25465064	chr13	0.0276781	1.96936	3.56773	0.000389072	0.95013	-0.802156	MIPEP	24346078
cg16725944	chr12	-0.0193792	0.400117	-3.56666	0.000390627	0.95013	-0.805865	POLE	133215533
cg12045528	chr2	-0.0244382	3.7641	-3.56643	0.000390959	0.95013	-0.806656	EHD3	31455890
cg14713153	chr10	0.0462871	2.09868	3.56545	0.000392397	0.95013	-0.81007	DIP2C	557653
cg17407435	chr19	-0.0170074	4.15947	-3.56523	0.000392725	0.95013	-0.810847	ZNF274;ZNF274;ZNF274	58724389
cg19309676	chr19	-0.0331649	0.605823	-3.56504	0.000392994	0.95013	-0.811484	C19orf76;PRMT1;PRMT1;PRMT1	50191439
cg27489439	chr12	0.0262886	1.29555	3.56206	0.000397398	0.95013	-0.821847	PXN;PXN;PXN	120692870
cg19739407	chr20	-0.026771	-2.97826	-3.561	0.000398974	0.95013	-0.825527		55200749
cg05973398	chr21	-0.0376242	-4.39348	-3.5601	0.000400315	0.95013	-0.828645	RUNX1	36420164
cg20857360	chr18	-0.0216743	4.20363	-3.55926	0.000401571	0.95013	-0.831558	ZNF532	56579643
cg05510309	chr1	-0.0230063	3.9925	-3.55806	0.000403358	0.95013	-0.835685		113825525
cg03626186	chr10	0.0330607	-1.35574	3.55597	0.000406511	0.95013	-0.842926		5882466
cg11607742	chr19	-0.0186081	4.0026	-3.55488	0.000408176	0.95013	-0.846724	PSMD8	38869646
cg11171594	chr1	0.0353275	-3.32961	3.55004	0.000415586	0.95013	-0.863447	UCK2;UCK2	165796871
cg26980477	chr12	-0.0183437	3.51552	-3.54993	0.000415751	0.95013	-0.863817		126641914
cg06972578	chr9	0.0305222	2.99886	3.54869	0.000417685	0.95013	-0.86813	CACNA1B	140916078
cg02416781	chr5	-0.0223658	0.411049	-3.54788	0.000418934	0.95013	-0.870904		82331856
cg05302701	chr18	-0.0403828	2.91103	-3.54698	0.000420346	0.95013	-0.874033	NFATC1;NFATC1;NFATC1;NFATC1;NFATC1	77196320
cg02887800	chr10	-0.0347244	3.55771	-3.54547	0.000422713	0.95013	-0.879252	LHPP;LHPP	126177088
cg03953246	chr15	0.0290907	2.58364	3.54528	0.000423014	0.95013	-0.879912		47967175
cg08541962	chr10	0.0498663	0.940788	3.54495	0.000423522	0.95013	-0.881028	GJD4	35894321
cg20963683	chr6	0.0340521	2.69393	3.54474	0.000423855	0.95013	-0.881757	PARK2;PARK2;PARK2	162339808
cg26820840	chr19	-0.0360481	-4.18019	-3.54379	0.000425356	0.95013	-0.885042	NPHS1	36336980
cg06622735	chr5	0.0225132	-6.08494	3.54315	0.000426373	0.95013	-0.887261	SLC9A3;LOC25845	473452
cg18330611	chr2	-0.0297567	-3.85714	-3.54188	0.000428382	0.95013	-0.89163	NPPC	232790231
cg15851681	chr3	-0.0241435	3.99711	-3.54006	0.000431284	0.95013	-0.897902	ZNF445	44500282
cg08077055	chr11	0.039984	2.11259	3.53895	0.000433062	0.95013	-0.901725		124594678
cg20491963	chr1	-0.0213056	2.98984	-3.53818	0.000434309	0.95013	-0.904396	RPL31P11	161655124
cg00719626	chr19	-0.030884	-5.48318	-3.53781	0.000434907	0.95013	-0.905675	RASAL3	15575685
cg21379639	chr3	-0.0513721	-1.58267	-3.53707	0.000436098	0.95013	-0.908217	DALRD3;DALRD3;NDUFAF3	49056420
cg27326318	chr11	-0.0382764	2.76233	-3.53639	0.000437202	0.95013	-0.910564	CTTN;CTTN	70268987
cg01285717	chr10	0.0442391	2.04731	3.53607	0.000437713	0.95013	-0.91165		45843707
cg08386929	chr11	0.0268808	3.3427	3.53444	0.000440372	0.95013	-0.917277	DSCAML1	117329839
cg14216539	chr10	-0.0295794	1.65157	-3.53205	0.000444278	0.95013	-0.92548	FAM188A	15856398
cg12177909	chr11	0.0277774	3.36038	3.53035	0.000447087	0.95013	-0.931334	PDE3B	14691596
cg00114703	chr3	0.0318211	1.67933	3.52989	0.000447844	0.95013	-0.932905	PXYLP1;PXYLP1;PXYLP1	140980767
cg03282117	chr14	-0.0376123	3.8204	-3.52951	0.000448489	0.95013	-0.934242		97042499
cg06221113	chr4	0.0320112	1.99543	3.5282	0.000450658	0.95013	-0.938722	ZBTB49	4313031
cg08097290	chr7	-0.0297874	3.53271	-3.52806	0.000450887	0.95013	-0.939195	MGC87042	22472508
cg01324438	chr6	0.0302142	-5.0582	3.52743	0.00045195	0.95013	-0.941381	LACE1	108616049
cg10370275	chr9	0.0610255	1.38143	3.5268	0.000453003	0.95013	-0.943542	TMEM246-AS1;TMEM246-AS1;TMEM246-AS1;TMEM246-AS1	104231650
cg03287692	chr19	-0.039203	2.99592	-3.52649	0.000453519	0.95013	-0.944599	EGLN2;EGLN2	41307228
cg12620185	chr8	-0.0316192	3.96275	-3.52567	0.000454891	0.95013	-0.947405		62745153
cg04381474	chr1	0.0458397	1.05097	3.52553	0.000455132	0.95013	-0.947898	SLC35A3;SLC35A3;SLC35A3	100434874
cg07447346	chr10	-0.0232387	4.15817	-3.52322	0.000459043	0.95013	-0.955842	GRK5	121171283
cg15930155	chr10	-0.0272023	1.68575	-3.52144	0.000462063	0.95013	-0.961932		30185196
cg21278102	chr19	0.0809019	-3.87124	3.52067	0.000463381	0.95013	-0.964578	HSPBP1;HSPBP1	55791101
cg11555617	chr3	-0.022135	3.06294	-3.5203	0.000464016	0.95013	-0.965848	MBNL1;MBNL1;MBNL1;MBNL1;MBNL1;MBNL1;MBNL1	152035551
cg21364818	chr2	-0.0378932	-4.14389	-3.52017	0.00046424	0.95013	-0.966297	IL1R2;IL1R2	102637103
cg11313335	chr6	-0.023889	4.03354	-3.51989	0.000464711	0.95013	-0.967239	TAP1	32814921
cg03999848	chr6	0.0317959	1.68194	3.51989	0.000464719	0.95013	-0.967255	GMDS;GMDS	2021961
cg23492249	chr14	-0.0224698	4.196	-3.51924	0.000465838	0.95013	-0.969487	MIR299;MIR380	101490020
cg03140521	chr1	-0.0387037	-1.652	-3.51878	0.00046662	0.95013	-0.971044	GNG12	68299388
cg16259942	chr5	0.0180779	3.68991	3.51832	0.000467417	0.95013	-0.972629		53756630
cg09091424	chr11	-0.0257361	-2.88849	-3.51704	0.000469628	0.95013	-0.977011	ANKRD13D;ANKRD13D	67057304
cg04796986	chr7	0.0289606	2.28148	3.5166	0.000470397	0.95013	-0.978531	POU6F2;POU6F2	39457814
cg18176363	chr12	0.0243312	2.4858	3.51615	0.000471173	0.95013	-0.980059	SYT1;SYT1;SYT1	79726380
cg21339447	chr2	-0.0455072	2.3372	-3.51504	0.000473113	0.95013	-0.983875	CNNM3;CNNM3	97484697
cg16061399	chr20	-0.0285591	3.63229	-3.51482	0.000473487	0.95013	-0.984609	SNRPB;SNRPB;SNORD119	2443837
cg26652131	chr19	-0.021905	3.56924	-3.51471	0.000473692	0.95013	-0.98501	ZNF665	53697284
cg16942333	chr10	-0.0574391	2.95922	-3.51458	0.000473905	0.95013	-0.985428	JAKMIP3	133948645
cg00546774	chr2	0.0536084	-4.48694	3.51407	0.000474812	0.95013	-0.987203	TMEM87B	112811810
cg19399285	chr10	0.0290534	3.3402	3.51391	0.00047508	0.95013	-0.987726		75666847
cg19303728	chr4	-0.0195803	3.60145	-3.51362	0.000475589	0.95013	-0.988721	SCFD2	53759295
cg20541752	chr13	0.0313353	2.9161	3.51346	0.000475873	0.95013	-0.989275		54821786
cg25273767	chr4	-0.0436573	-3.76757	-3.51217	0.000478139	0.95013	-0.993684		151953574
cg27429823	chr11	0.0329166	1.67097	3.51181	0.000478781	0.95013	-0.99493		83066514
cg06697380	chr5	-0.0198883	2.98976	-3.5111	0.000480027	0.95013	-0.997343	MEGF10	126634803
cg14219256	chr10	-0.0424016	-3.0261	-3.51056	0.00048099	0.95013	-0.999203	MYST4	76779305
cg11649376	chr12	-0.0223542	0.668603	-3.51048	0.000481134	0.95013	-0.999481	ACSS3	81473234
cg04064009	chr15	0.0422736	2.51645	3.50958	0.000482734	0.95013	-1.00256		82223238
cg02757970	chr2	0.0406206	0.646902	3.50811	0.000485357	0.95013	-1.00759		25427350
cg19077494	chr2	0.0344241	2.76809	3.50755	0.000486345	0.95013	-1.00948	ACVR1;ACVR1	158723291
cg00852139	chr19	-0.0403828	-3.08784	-3.50505	0.000490852	0.95013	-1.01804	ZNF235	44808630
cg09072685	chr3	0.0296743	2.51338	3.50432	0.000492167	0.95013	-1.02052		189085291
cg03776034	chr3	0.0212925	-5.22056	3.50392	0.000492884	0.95013	-1.02187	DHX36;DHX36	154042375
cg05984317	chr7	0.0448863	-1.57635	3.5039	0.000492933	0.95013	-1.02197		20818928
cg02594607	chr16	0.0569656	3.77714	3.50326	0.000494095	0.95013	-1.02415	HS3ST4	25730812
cg23548670	chr10	0.0231361	3.04927	3.50208	0.000496246	0.95013	-1.02818	RNLS;RNLS	90341959
cg15245254	chr1	-0.0316347	3.59511	-3.5006	0.000498949	0.95013	-1.03322	TSPAN2;TSPAN2;TSPAN2	115601066
cg09871247	chr5	-0.0251834	-3.95581	-3.50058	0.000498982	0.95013	-1.03328		98263747
cg24855396	chr2	0.055668	1.48947	3.49998	0.000500079	0.95013	-1.03532	OTOF;OTOF;OTOF;OTOF;OTOF;OTOF;OTOF;OTOF;OTOF;OTOF	26700056
cg10973879	chr13	-0.0249439	3.86622	-3.49947	0.000501013	0.95013	-1.03705	RBM26;RBM26;RBM26	79944111
cg21832294	chr6	0.0232687	3.69102	3.49915	0.000501619	0.95013	-1.03818	KIF25;KIF25	168438078
cg05581820	chr7	0.0204123	3.90862	3.49832	0.000503136	0.95013	-1.04098	DBNL;DBNL;DBNL	44087362
cg11056234	chr2	0.0218901	2.38924	3.49766	0.000504363	0.95013	-1.04324		53004359
cg19265948	chr12	-0.0439442	2.51252	-3.49719	0.000505243	0.95013	-1.04485		23229286
cg08546589	chr5	0.0247172	4.45791	3.49714	0.000505337	0.95013	-1.04503	ADAMTS16	5303295
cg13110334	chr22	-0.0324049	2.85175	-3.49709	0.000505416	0.95013	-1.04517	DGCR9	19003848
cg08621447	chr2	0.0575995	-3.71495	3.49674	0.000506069	0.95013	-1.04637		203036147
cg14393304	chr20	0.0325935	3.75797	3.49665	0.000506246	0.95013	-1.04669		58045108
cg25565611	chr14	0.0262778	2.95314	3.49644	0.000506624	0.95013	-1.04739		23011992
cg19400001	chr1	0.0549551	1.41508	3.49573	0.000507943	0.95013	-1.0498	TCHH	152089089
cg27326306	chr16	0.0273979	-0.0625147	3.49558	0.000508233	0.95013	-1.05033		66442374
cg12284631	chr8	-0.0345438	-4.82781	-3.49539	0.000508582	0.95013	-1.05096	LRRC6;LRRC6	133688061
cg21929723	chr6	-0.0284788	1.44717	-3.49441	0.000510427	0.95013	-1.05432		7647889
cg07189962	chr6	-0.0301348	2.9896	-3.49438	0.000510484	0.95013	-1.05443	ESR1;ESR1	152126092
cg03140410	chr17	-0.0449354	-1.05767	-3.4942	0.00051081	0.95013	-1.05502	RHBDL3	30594811
cg24641254	chr1	-0.0202397	1.67497	-3.49255	0.000513923	0.95013	-1.06066	KIF26B	245848637
cg09610935	chr4	0.079628	2.32066	3.49245	0.000514107	0.95013	-1.06099	USP38;USP38;USP38	144124480
cg04726661	chr20	0.0420376	-3.46926	3.49168	0.000515555	0.95013	-1.0636	TOP1	39657957
cg04060128	chr16	-0.100636	-3.69474	-3.49056	0.000517677	0.95013	-1.06741	TGFB1I1;TGFB1I1;TGFB1I1	31488852
cg27357358	chr10	-0.0223848	1.78905	-3.48983	0.000519062	0.95013	-1.06989	PAX2;PAX2;PAX2;PAX2;PAX2;PAX2	102526829
cg24441922	chr2	0.0618275	-1.10096	3.48773	0.000523068	0.95013	-1.07702	ARL4C;ARL4C	235401950
cg26136318	chr9	0.0393449	3.11204	3.48761	0.000523302	0.95013	-1.07743		133824664
cg21223771	chr9	0.030978	3.40755	3.48704	0.000524398	0.95013	-1.07937		95945201
cg24121979	chr12	-0.0620548	1.93869	-3.48655	0.000525343	0.95013	-1.08104		49276936
cg25805739	chr2	0.0213172	-5.63225	3.48607	0.000526272	0.95013	-1.08268	INSIG2	118845883
cg12932102	chr6	0.0208564	4.37721	3.48575	0.000526885	0.95013	-1.08376	SMOC2;SMOC2	169051431
cg21168884	chr6	0.0354984	2.74154	3.48566	0.000527057	0.95013	-1.08406	C6orf122;C6orf208	170198971
cg21700511	chr20	0.0305026	0.939459	3.48554	0.000527283	0.95013	-1.08446	HSPA12B	3713032
cg11657564	chr16	0.0290054	-3.39007	3.48391	0.00053045	0.95013	-1.09001		31124618
cg03512096	chr11	0.0797851	-3.71682	3.48319	0.000531849	0.95013	-1.09246	C11orf57;C11orf57;PIH1D2;C11orf57;PIH1D2	111944911
cg18835576	chr11	-0.0351363	2.81074	-3.4828	0.000532607	0.95013	-1.09378	IL10RA;IL10RA	117860089
cg27264018	chr10	-0.0171901	4.23453	-3.48205	0.000534066	0.95013	-1.09631	C10orf46	120442665
cg21028211	chr17	-0.0332005	-4.5933	-3.48169	0.000534784	0.95013	-1.09756	RHBDF2;RHBDF2	74497614
cg11086223	chr18	-0.0183795	3.96542	-3.48165	0.000534863	0.95013	-1.0977	LINC01255	11487579
cg09677007	chr2	0.0296092	3.80535	3.48088	0.000536359	0.95013	-1.10029	AGAP1;AGAP1	236648916
cg02563479	chr1	0.0411216	-3.82682	3.4803	0.00053751	0.95013	-1.10227	ATP2B4;ATP2B4;ATP2B4;ATP2B4	203651885
cg16818768	chr21	-0.152886	-4.45521	-3.4796	0.000538874	0.95013	-1.10463	PSMG1;PSMG1	40556116
cg06247786	chr1	0.0339234	1.66028	3.47852	0.000541003	0.95013	-1.10828	GRIK3	37411316
cg20449188	chr3	-0.0365976	2.03988	-3.47814	0.000541769	0.95013	-1.10959		48235842
cg27149109	chr4	-0.0238504	1.12628	-3.47794	0.000542167	0.95013	-1.11027	HTT	3087964
cg12430757	chr3	0.0298461	2.53994	3.47593	0.00054616	0.95013	-1.11708	CCDC80;CCDC80	112353862
cg02641397	chr5	-0.0286313	-3.77593	-3.47576	0.000546495	0.95013	-1.11765		132166330
cg15662307	chr12	0.0365297	3.63356	3.47314	0.000551754	0.95013	-1.12652	PGAM5;PGAM5;PGAM5	133294499
cg24608860	chr18	-0.0564864	-3.06414	-3.47297	0.00055209	0.95013	-1.12709	PTPN2;PTPN2;PTPN2;PTPN2	12884771
cg03521468	chr20	-0.0313515	-4.06134	-3.47201	0.000554033	0.95013	-1.13034	SAMD10	62610255
cg21624883	chr9	-0.0341766	-4.66878	-3.47169	0.000554685	0.95013	-1.13143	IPPK	95432804
cg13528145	chr6	-0.0327703	3.89263	-3.47161	0.000554849	0.95013	-1.13171		45609088
cg00463065	chr3	0.0339992	2.74344	3.47151	0.000555042	0.95013	-1.13203	RFTN1	16388484
cg11288144	chr6	0.0347399	-3.99257	3.47074	0.000556599	0.95013	-1.13463	KIAA1949;KIAA1949	30649909
cg10241426	chr17	0.0186104	3.88473	3.47004	0.000558032	0.95013	-1.13701	SLC6A4	28558934
cg02535458	chr2	0.0297086	0.666144	3.46922	0.000559693	0.95013	-1.13977	C2orf54	241836504
cg23420841	chr8	0.0425642	2.13943	3.4692	0.000559735	0.95013	-1.13984	ATP6V1C1	104035998
cg08680693	chr17	0.0233339	2.78594	3.46818	0.000561821	0.95013	-1.14328	DHRS7B	21077675
cg16373357	chr3	0.0256626	2.46089	3.4675	0.000563216	0.95013	-1.14558		149455435
cg07719684	chr12	0.093029	1.72855	3.4675	0.00056322	0.95013	-1.14559		132943092
cg02078319	chr10	0.0208172	3.29559	3.46706	0.000564132	0.95013	-1.14709	LCOR;LCOR;LCOR	98719911
cg00717259	chr19	-0.0269738	-1.35904	-3.46643	0.000565435	0.95013	-1.14923		39742656
cg23305440	chr4	-0.023785	3.24718	-3.46525	0.000567855	0.95013	-1.15318	TSPAN5	99529282
cg07379403	chr16	-0.0381034	-1.12961	-3.46205	0.000574532	0.95013	-1.16402	ERI2;ERI2	20812880
cg03500398	chr4	-0.0278714	2.62154	-3.46201	0.000574604	0.95013	-1.16413	COL25A1;COL25A1	109827459
cg13489197	chr4	-0.0172593	4.39445	-3.46149	0.00057569	0.95013	-1.16588		48478047
cg03334213	chr4	-0.0576064	0.77614	-3.46145	0.000575773	0.95013	-1.16602	C4orf26	76481053
cg21831931	chr3	-0.0344876	-2.90462	-3.46109	0.00057653	0.95013	-1.16724		5137953
cg14480507	chr4	0.0299207	-1.31179	3.46084	0.000577049	0.95013	-1.16807		6021538
cg25959477	chr20	0.046785	-1.20923	3.45988	0.000579075	0.95013	-1.17132		47521934
ch.15.65986670F	chr15	-0.0411697	-5.04048	-3.45984	0.000579162	0.95013	-1.17145		68199616
cg04364194	chr1	0.0523248	-4.32224	3.45935	0.000580188	0.95013	-1.1731	ARL8A	202114085
cg17817256	chr7	-0.0246135	0.961056	-3.45931	0.000580273	0.95013	-1.17323	RNF216;RNF216	5743408
cg14970222	chr2	0.0339735	1.40992	3.45759	0.000583925	0.95013	-1.17904	PID1;PID1	230024870
cg25125488	chr2	0.0292659	3.99035	3.45749	0.00058413	0.95013	-1.17937	SESTD1	180130591
cg15043421	chr20	0.0318575	2.16364	3.45575	0.000587843	0.95013	-1.18524		35891004
cg06148685	chr9	-0.0430343	-4.68756	-3.45494	0.00058957	0.95013	-1.18796	LPAR1;LPAR1	113800909
cg03742763	chr11	0.0209209	0.862932	3.45407	0.000591443	0.95013	-1.1909	APOC3	116700049
cg07343367	chr7	0.022362	-5.64225	3.45256	0.000594705	0.95013	-1.19599	LSM5;LSM5;LSM5;LSM5	32530145
cg13925364	chr1	-0.022734	1.6407	-3.45249	0.000594861	0.95013	-1.19623		47662411
cg02418741	chr12	0.0334506	2.92959	3.45159	0.000596796	0.95013	-1.19924	C12orf66;C12orf66;C12orf66	64598448
cg18695931	chr4	0.0243536	4.67167	3.4515	0.000597	0.95013	-1.19956	GAK	887295
cg16529686	chr1	0.0266618	3.39277	3.45057	0.000599021	0.95013	-1.20269		200175553
cg21611682	chr11	-0.0311723	0.650735	-3.4503	0.000599592	0.95013	-1.20357	LRP5	68138269
cg02812899	chr8	-0.0738818	-3.50986	-3.44972	0.00060086	0.95013	-1.20553	DLC1	13134146
cg05488384	chr1	-0.0280528	3.6396	-3.44967	0.000600982	0.95013	-1.20572		180562680
cg03810608	chr7	-0.0395631	1.98629	-3.44947	0.000601403	0.95013	-1.20636		155898188
cg08266180	chr11	0.0403544	0.805934	3.44908	0.00060227	0.95013	-1.2077		33027070
cg15187398	chr19	-0.0331114	-0.504225	-3.44843	0.000603691	0.95013	-1.20988	MOBKL2A	2093896
cg04492858	chr10	-0.106335	-1.46314	-3.44825	0.000604085	0.95013	-1.21049		133558786
cg00512103	chr19	-0.034771	3.38135	-3.44798	0.000604671	0.95013	-1.21138	PCSK4	1486989
cg24214261	chr4	-0.0641085	1.27669	-3.44771	0.00060527	0.95013	-1.2123	LIMCH1;LIMCH1;LIMCH1;LIMCH1;LIMCH1	41563863
cg02255221	chr16	0.0294678	2.69546	3.44745	0.000605845	0.95013	-1.21318		86237195
cg20460986	chr15	0.0272018	3.26319	3.44735	0.000606058	0.95013	-1.21351	VPS13C;VPS13C;VPS13C;VPS13C	62267098
cg07322203	chr11	-0.0180465	4.10398	-3.44648	0.000607963	0.95013	-1.21641	ILK;ILK;ILK;ILK;ILK	6630147
cg15219657	chr3	-0.0445396	-3.04316	-3.44625	0.000608476	0.95013	-1.21719	FRMD4B	69355790
cg19274009	chr3	0.0378626	1.46922	3.44577	0.000609539	0.95013	-1.21881		153332824
cg14495359	chr14	-0.0580989	1.4559	-3.44542	0.000610314	0.95013	-1.21999		96345612
cg24707889	chr21	0.0403796	0.209484	3.44533	0.000610514	0.95013	-1.22029	ITGB2;ITGB2	46341304
cg20069977	chr17	0.0222662	3.14073	3.44494	0.00061138	0.95013	-1.2216	MYH10	8480112
cg02232320	chr16	-0.0368282	-4.43608	-3.44478	0.000611723	0.95013	-1.22212		79804683
cg01806181	chr19	-0.034087	1.77189	-3.44379	0.000613932	0.95013	-1.22546	GRIN3B	1007843
cg14648774	chr20	-0.0609718	4.05979	-3.44263	0.000616529	0.95013	-1.22937		61900546
cg14924867	chr6	-0.0232843	3.17392	-3.44146	0.000619139	0.95013	-1.23328	FAM120B;FAM120B;FAM120B;FAM120B	170614531
cg21507987	chr11	0.0466495	2.15896	3.44145	0.000619168	0.95013	-1.23333	AMPD3;AMPD3;AMPD3	10527506
cg20336404	chr17	0.035831	1.62669	3.44111	0.000619927	0.95013	-1.23446		69515963
cg17862146	chr5	-0.0308816	2.97894	-3.44105	0.000620054	0.95013	-1.23465		33105989
cg15002214	chr17	0.0269786	-4.95988	3.44083	0.000620557	0.95013	-1.2354	NOG	54670370
cg27634921	chr3	0.0324067	1.96378	3.44056	0.000621156	0.95013	-1.23629	PLCH1;PLCH1;PLCH1	155216194
cg25249613	chr9	-0.0413328	-4.31126	-3.44013	0.000622131	0.95013	-1.23775	ASTN2;ASTN2;ASTN2	120176056
cg00930873	chr15	-0.0326625	-2.93082	-3.43859	0.000625616	0.95013	-1.24292	ALDH1A2;ALDH1A2	58357973
cg26455252	chr3	-0.0277163	2.94356	-3.43856	0.000625669	0.95013	-1.243		9897464
cg07326074	chr16	-0.0376654	-4.46301	-3.43836	0.000626128	0.95013	-1.24368	C16orf59	2510388
cg03688603	chr19	-0.022295	4.33935	-3.43806	0.000626807	0.95013	-1.24468	EPN1;EPN1;EPN1	56202464
cg26574240	chr3	-0.0573377	3.78069	-3.43783	0.000627327	0.95013	-1.24545	LMOD3	69171822
cg15456081	chr11	0.0424752	-4.02392	3.43772	0.000627595	0.95013	-1.24584	KIF18A;METTL15;METTL15;METTL15	28129499
cg21110242	chr5	-0.0360181	3.47015	-3.43769	0.000627645	0.95013	-1.24592		179866346
cg13307058	chr6	0.0301672	-1.44311	3.4375	0.000628078	0.95013	-1.24655	SGK1;SGK1;SGK1	134497542
cg09681814	chr3	-0.0453657	-4.00309	-3.43744	0.000628229	0.95013	-1.24678	MFI2	196730609
cg12673860	chr16	-0.0462393	3.80351	-3.43742	0.000628263	0.95013	-1.24683	FAM157C	90173534
cg24000437	chr1	0.0442503	2.46558	3.43733	0.000628469	0.95013	-1.24713	LCE3E	152538857
cg13543530	chr15	-0.0241936	4.37678	-3.43668	0.000629944	0.95013	-1.2493	PTPN9	75798269
cg09355412	chr6	0.0339134	-4.14401	3.43645	0.000630481	0.95013	-1.25009		26233964
cg08513617	chr1	-0.0427971	-4.70914	-3.43563	0.000632355	0.95013	-1.25284	SNORA73B;SNHG3;SNHG3;RCC1;RCC1;RCC1	28833863
cg04556349	chr16	0.0257258	2.43423	3.43518	0.000633387	0.95013	-1.25435	CNTNAP4;CNTNAP4	76349097
cg07105440	chr3	-0.0347665	-4.62392	-3.43481	0.000634235	0.95013	-1.25559	CISH;CISH	50648946
cg26708235	chr13	-0.0323917	-3.708	-3.43422	0.000635581	0.95013	-1.25755	ATP8A2	25946397
cg10133610	chr6	-0.035919	4.25804	-3.4342	0.000635626	0.95013	-1.25762	TUBB2B	3226289
cg25753595	chr2	-0.043765	2.45233	-3.43418	0.000635672	0.95013	-1.25768	SPATS2L;SPATS2L;SPATS2L;SPATS2L;SPATS2L;SPATS2L	201170283
cg05277165	chr7	0.0148594	0.0374731	3.43195	0.000640829	0.95013	-1.26516	SGCE;PEG10;PEG10;PEG10;SGCE;PEG10;SGCE	94285814
cg02079236	chr11	-0.0625808	-1.79899	-3.43186	0.00064103	0.95013	-1.26545	MRVI1;MRVI1;MRVI1;MRVI1;MRVI1;MRVI1	10633893
cg17525638	chr2	0.0313349	3.67871	3.43146	0.000641953	0.95013	-1.26678	PROC	128177332
cg10529293	chr2	-0.0219354	3.4019	-3.43107	0.000642866	0.95013	-1.2681		173251177
cg12198289	chr10	0.0408076	-1.28436	3.43087	0.000643331	0.95013	-1.26877	PIK3AP1	98465129
cg03031660	chr17	0.0479638	-5.98451	3.43022	0.000644835	0.95013	-1.27093	MRPS7;MRPS7;GGA3;GGA3	73257791
cg01046213	chr8	0.0282846	2.98465	3.42981	0.000645788	0.95013	-1.2723	MTSS1;MTSS1;MTSS1	125656265
cg07318568	chr7	0.0342696	2.92401	3.42976	0.000645903	0.95013	-1.27246		45852623
cg07066652	chr12	0.0571242	2.07943	3.42849	0.00064888	0.95013	-1.27672	CCDC91	28473148
cg07469757	chr13	-0.0170304	3.38932	-3.42844	0.000648996	0.95013	-1.27688		112287351
cg05555396	chr12	0.0337241	2.7579	3.42844	0.000649005	0.95013	-1.2769		49621078
cg23864333	chr11	-0.0193195	4.1162	-3.4281	0.000649792	0.95013	-1.27802		69239224
cg14374842	chr20	-0.0367479	-4.3083	-3.42703	0.00065231	0.95013	-1.2816	ACTR5	37376497
cg07444836	chr2	-0.0270343	2.60471	-3.42695	0.000652502	0.95013	-1.28187		232051017
cg08700776	chr6	0.0156345	3.754	3.4267	0.000653098	0.95013	-1.28272		106416368
cg17097846	chr11	0.0223808	2.09121	3.42643	0.000653734	0.95013	-1.28362	CCDC179	22870080
cg12956443	chr5	0.0196452	3.70783	3.42618	0.000654314	0.95013	-1.28444		133167557
cg21619814	chr5	-0.050083	-0.162974	-3.42574	0.000655364	0.95013	-1.28592	PCDHA2;PCDHA1;PCDHA1;PCDHA2;PCDHA2;PCDHA2	140174449
cg04234104	chr10	-0.0471161	-1.59392	-3.42453	0.000658236	0.95013	-1.28997		6051242
cg07979387	chr22	-0.0234519	-1.3916	-3.42441	0.000658506	0.95013	-1.29035	GTPBP1	39129296
cg04112969	chr2	0.0277644	2.81439	3.42342	0.000660865	0.95013	-1.29366	INPP4A;INPP4A;INPP4A;INPP4A	99181779
cg12726679	chr3	-0.0241757	3.65095	-3.42315	0.000661518	0.95013	-1.29457	ACAA1;ACAA1;ACAA1	38164689
cg16546622	chr11	-0.0368478	-4.49676	-3.42279	0.000662378	0.95013	-1.29577	NDUFS8	67798532
cg15019001	chr6	-0.215538	0.865668	-3.42277	0.000662419	0.95013	-1.29583	HLA-DPB2	33096303
cg11220663	chr2	0.0515039	-2.82999	3.4226	0.000662819	0.95013	-1.29639	ADD2;ADD2;ADD2;ADD2;ADD2	70994863
cg12706235	chr12	0.0492466	-4.64502	3.42132	0.000665902	0.95013	-1.30068	LOC100128191;TMPO;TMPO;TMPO	98910308
cg24729221	chr7	-0.0550682	-0.305964	-3.4213	0.000665939	0.95013	-1.30073		63497644
cg19447984	chr19	0.0328603	4.55482	3.42111	0.000666399	0.95013	-1.30137	C19orf22	897424
cg23034485	chr19	0.0244342	-0.22286	3.41942	0.000670478	0.95013	-1.30702		55959105
cg06890106	chr16	-0.0186496	3.55019	-3.41851	0.000672685	0.95013	-1.31006		68509904
cg13883966	chr2	-0.0333611	1.34582	-3.41795	0.000674043	0.95013	-1.31192	COBLL1;COBLL1;COBLL1;COBLL1	165614573
cg23629929	chr1	0.0621447	1.85341	3.4168	0.000676841	0.95013	-1.31576	RCOR3;RCOR3;RCOR3;RCOR3	211477789
cg06965198	chr20	0.0331417	5.25595	3.41491	0.000681446	0.95013	-1.32203	NELFCD	57554793
cg15159017	chr12	0.044286	-0.877401	3.41478	0.000681781	0.95013	-1.32249	GALNT9;LOC100130238	132854526
cg04512344	chr12	-0.0195169	4.10778	-3.41404	0.000683591	0.95013	-1.32494	FBXW8;FBXW8	117451179
cg00899644	chr19	0.0339613	3.40464	3.4137	0.000684426	0.95013	-1.32607	THEG5;THEG5;THEG5;THEG5	32078917
cg12246751	chr12	0.0275535	3.11176	3.41366	0.000684513	0.95013	-1.32618		127885672
cg13962866	chr13	0.0306293	0.861693	3.41188	0.00068893	0.95013	-1.33213	DKFZp686A1627	19622781
cg22994019	chr11	0.0275034	1.9283	3.41171	0.000689333	0.95013	-1.33268	SBF2	10044327
cg16352934	chr11	0.0286506	4.23401	3.41165	0.000689487	0.95013	-1.33288		123499722
cg02517711	chr2	0.0483703	1.45197	3.41138	0.000690165	0.95013	-1.33379	OTOF;OTOF;OTOF;OTOF	26700914
cg26222647	chr18	0.0169918	3.63146	3.40917	0.000695679	0.95013	-1.34115		20437037
cg09890202	chr2	-0.0205738	3.3163	-3.40913	0.00069576	0.95013	-1.34126	KIAA2012	202936780
cg21358380	chr2	0.0350999	2.99813	3.4085	0.000697346	0.95013	-1.34336	LOC100133985	70353785
cg21810354	chr6	-0.0200201	0.112499	-3.40779	0.000699127	0.95013	-1.34572	ZDHHC14;ZDHHC14	158035641
cg20523092	chr18	0.0281921	-4.58167	3.40696	0.00070121	0.95013	-1.34848	NFATC1;NFATC1;NFATC1;NFATC1;NFATC1	77160212
cg06270799	chr10	0.0479999	-1.7179	3.40652	0.000702324	0.95013	-1.34994	PAOX;PAOX;PAOX	135191613
cg24677192	chr17	-0.0308281	3.11049	-3.40591	0.000703874	0.95013	-1.35198	DNAH17	76430314
cg23009571	chr16	0.0455376	2.90757	3.40558	0.000704705	0.95013	-1.35307	TGFB1I1;TGFB1I1;TGFB1I1	31484334
cg02860797	chr3	-0.0205676	-1.07375	-3.4053	0.000705422	0.95013	-1.35401	OGG1;OGG1;OGG1;OGG1;OGG1;OGG1;OGG1;OGG1	9791144
cg21454407	chr18	0.0234619	3.03594	3.40501	0.000706142	0.95013	-1.35496		32758248
cg03059649	chr5	0.0312336	-2.55461	3.40484	0.000706584	0.95013	-1.35554		158533375
cg14962283	chr6	-0.0423845	3.33941	-3.40421	0.000708185	0.95013	-1.35763	BAG6;BAG6;BAG6;BAG6;BAG6;BAG6	31613287
cg07735571	chr22	-0.0393477	-4.56214	-3.4041	0.000708466	0.95013	-1.358	MAP3K7IP1;MAP3K7IP1	39796170
cg19419451	chr1	0.022275	2.68275	3.40407	0.000708538	0.95013	-1.35809	WDR78	67297462
cg06167221	chr18	0.0229863	4.75841	3.40204	0.000713705	0.95013	-1.36481		77336130
cg00220492	chr15	-0.0334415	-5.0334	-3.40185	0.000714208	0.95013	-1.36546	C15orf41;C15orf41	36871852
cg17537403	chr3	-0.0398131	-4.19948	-3.40157	0.000714922	0.95013	-1.36638	GPR160	169755693
cg25115537	chr8	0.040193	1.33825	3.4005	0.000717672	0.95013	-1.36993	ZHX2	123801352
cg20275626	chr7	-0.029703	2.62956	-3.40049	0.000717702	0.95013	-1.36997		126990124
cg10196289	chr8	-0.0247767	-3.84637	-3.40024	0.000718348	0.95013	-1.3708	NSMAF;NSMAF	59572185
cg18535787	chr1	0.0407465	3.13486	3.40009	0.000718723	0.95013	-1.37129	CSRP1;CSRP1;CSRP1;CSRP1	201467171
cg07628771	chr7	0.0531686	3.18388	3.39804	0.000724028	0.95013	-1.37809		4383660
cg07766847	chr19	-0.0343227	-4.78464	-3.39803	0.000724043	0.95013	-1.37811	DAZAP1;DAZAP1	1406733
cg07862488	chr14	-0.0507473	-2.53583	-3.39778	0.000724708	0.95013	-1.37895	SIX6	60977054
cg12577411	chr6	-0.0299871	1.08088	-3.39771	0.000724893	0.95013	-1.37919	DTNBP1;DTNBP1;DTNBP1	15551489
cg21756656	chr2	0.0328079	-4.50329	3.39699	0.000726766	0.95013	-1.38158	MCFD2;MCFD2;TTC7A;TTC7A;TTC7A;TTC7A	47169280
cg12427029	chr1	0.0361463	-4.60734	3.3969	0.000726983	0.95013	-1.38185	LIN9	226496828
cg25276149	chr1	0.0302284	-4.30254	3.39621	0.00072879	0.95013	-1.38415	C1orf31	234509074
cg23765993	chr20	0.02767	2.76523	3.39578	0.00072993	0.95013	-1.38559	SPINLW1;SPINLW1	44176029
cg09930743	chr12	-0.0565484	2.2869	-3.3951	0.00073169	0.95013	-1.38782	GALNT9	132896199
cg16192197	chr6	0.0381158	1.13714	3.39462	0.00073296	0.95013	-1.38942		112301106
cg05946693	chr19	-0.0243948	-0.068108	-3.39417	0.000734139	0.95013	-1.39091	SYNE4;SYNE4	36499747
cg10686955	chr1	0.0343909	2.70255	3.39414	0.000734217	0.95013	-1.39101	KCNK2	215197696
cg23475474	chr17	0.0273978	0.921444	3.39311	0.000736937	0.95013	-1.39442	AXIN2	63527924
cg13648509	chr17	-0.0415923	-2.54827	-3.39118	0.00074205	0.95013	-1.40081	LOC284080;ITGA3;ITGA3	48132714
cg09365240	chr15	0.0233774	-1.23006	3.38859	0.000748952	0.95013	-1.40937	SYNM;SYNM	99664148
cg13388253	chr19	-0.0706852	1.7523	-3.38805	0.00075041	0.95013	-1.41117	KLK8;KLK8;KLK8;KLK8	51505507
cg04474265	chr12	0.0292902	-5.07585	3.38645	0.000754703	0.95013	-1.41644	DCTN2	57940828
cg27090024	chr11	0.0350714	-4.74486	3.38635	0.000754964	0.95013	-1.41676	CHKA;CHKA	67889237
cg18325799	chr5	-0.0216563	3.68969	-3.38572	0.000756675	0.95013	-1.41885	2008-09-01	132090343
cg11059341	chr2	0.0228261	2.72665	3.38562	0.000756946	0.95013	-1.41918	MYL1	211179560
cg04378605	chr14	0.0575433	2.45578	3.38527	0.000757904	0.95013	-1.42035	RNASE12;RNASE11;LOC254028	21058768
cg14690480	chr10	-0.0201045	3.69444	-3.38458	0.000759764	0.95013	-1.42262		11484502
cg16848730	chr3	0.0370743	1.66161	3.38453	0.000759907	0.95013	-1.42279	C3orf20;C3orf20;C3orf20	14760268
cg17156436	chr9	-0.0255028	2.2753	-3.38415	0.000760921	0.95013	-1.42402	HMCN2	133229104
cg25616535	chr17	-0.0278282	0.166407	-3.38375	0.000762018	0.95013	-1.42535	ABI3;ABI3	47294967
cg05396392	chr20	-0.0371318	-1.44615	-3.38292	0.000764294	0.95013	-1.42811	ZNF831	57817959
cg04653988	chr7	-0.0297243	2.67573	-3.38285	0.000764482	0.95013	-1.42834	PRKAR1B;PRKAR1B;PRKAR1B;PRKAR1B;PRKAR1B;PRKAR1B	636250
cg26645082	chr11	-0.0502809	-4.04243	-3.38284	0.000764503	0.95013	-1.42836	SHANK2	70563264
cg26271840	chr12	0.0244724	3.04987	3.38274	0.000764762	0.95013	-1.42868	PXMP2	133281504
cg08074769	chr1	0.0159178	3.77694	3.38252	0.000765369	0.95013	-1.42941	NEK7	198177573
cg04609875	chr12	0.0382059	1.62957	3.38252	0.000765378	0.95013	-1.42942	KCNMB4	70763703
cg03083227	chr16	-0.026121	2.18625	-3.38212	0.000766458	0.95013	-1.43072	ABCC1	16235187
cg25581227	chr3	0.0289086	-5.28207	3.3811	0.000769274	0.95013	-1.43411		128274467
cg15963866	chr18	0.0687811	-3.27312	3.38104	0.000769427	0.95013	-1.43429		57572385
cg12777871	chr2	0.0279056	2.07739	3.38087	0.000769911	0.95013	-1.43488		100814292
cg09167414	chr1	0.0267468	1.08646	3.3807	0.000770366	0.95013	-1.43542		16076206
cg01390331	chr15	-0.0501208	-2.49426	-3.38066	0.000770481	0.95013	-1.43556		84105392
cg06926146	chr1	-0.0313258	-3.18186	-3.38043	0.000771096	0.95013	-1.4363		170629502
cg13852466	chr12	0.0283956	2.34559	3.37942	0.000773887	0.95013	-1.43964		124041859
cg02963493	chr19	-0.0330105	2.01014	-3.37937	0.00077403	0.95013	-1.43981	ELAVL3;ELAVL3	11568915
cg04454285	chr16	0.0270261	-1.17976	3.37874	0.000775763	0.95013	-1.44187		86016317
cg09018554	chr6	0.0261188	2.47181	3.3785	0.000776442	0.95013	-1.44268		19753629
cg17543253	chr12	-0.0250319	-0.788882	-3.37822	0.000777221	0.95013	-1.44361		110791885
cg18983607	chr8	-0.0326193	3.04589	-3.37772	0.000778598	0.95013	-1.44524	NCALD;NCALD;NCALD;NCALD;NCALD;NCALD;NCALD	103113436
cg02595770	chr19	0.0172554	5.34154	3.3775	0.000779226	0.95013	-1.44599	ERCC2;ERCC2	45867304
cg01347314	chr1	0.029396	3.01758	3.37721	0.00078001	0.95013	-1.44692		95916946
cg21185662	chr12	0.0240122	-0.575911	3.37706	0.000780445	0.95013	-1.44743	ANO6;ANO6;ANO6	45662797
cg09743906	chr16	-0.0225009	4.16502	-3.3767	0.000781446	0.95013	-1.44862	DCI	2293027
cg26234876	chr11	0.0243098	3.73344	3.37535	0.000785208	0.95013	-1.45305		66491629
cg12754019	chr1	0.0457955	3.39645	3.37414	0.000788602	0.95013	-1.45704		108581659
cg10518858	chr1	0.0251741	-6.03796	3.3739	0.000789271	0.95013	-1.45782	TRIM11	228594884
cg03317433	chr4	0.0271612	2.24414	3.37331	0.000790945	0.95013	-1.45978	PRSS12	119216972
cg04234687	chr20	0.0334951	3.18915	3.37304	0.000791689	0.95013	-1.46064	REM1	30064630
cg07408006	chr6	0.0351758	1.34043	3.37283	0.000792301	0.95013	-1.46136	COL21A1	55991473
cg22939408	chr20	0.0210611	3.00587	3.37257	0.000793036	0.95013	-1.46221	SPTLC3	13070768
cg12152703	chr10	-0.0323552	3.50303	-3.3713	0.000796621	0.95013	-1.46638	ADARB2	1453105
cg00193853	chr4	-0.0299143	3.99083	-3.37097	0.000797565	0.95013	-1.46747	ABLIM2;ABLIM2;ABLIM2;ABLIM2;ABLIM2;ABLIM2;ABLIM2	8127257
cg13449368	chr8	0.0496307	2.28617	3.37095	0.000797614	0.95013	-1.46753	CSGALNACT1;CSGALNACT1	19496206
cg20159950	chr10	-0.0267393	-3.86913	-3.37023	0.000799667	0.95013	-1.4699	ZNF503-AS2;ZNF503-AS2;ZNF503;ZNF503;ZNF503-AS2	77161924
cg14091230	chr9	-0.0416642	1.06241	-3.37006	0.000800161	0.95013	-1.47048		138152765
cg27129012	chr4	-0.0223886	3.05989	-3.36745	0.000807631	0.95013	-1.47906	GRID2	93320345
cg18246640	chr10	0.0470158	2.79261	3.36716	0.000808454	0.95013	-1.48		112136000
cg23250906	chr1	-0.0198883	3.27255	-3.36667	0.000809852	0.95013	-1.48159	PPP1R12B;PPP1R12B;PPP1R12B;PPP1R12B	202548017
cg17924218	chr2	0.0349323	-3.77643	3.36603	0.000811699	0.95013	-1.4837	SCN9A;SCN9A	167232411
cg13784607	chr11	-0.0308686	-0.637283	-3.36569	0.000812699	0.95013	-1.48483	CELF1;CELF1	47546214
cg06912197	chr6	-0.0188855	4.10187	-3.36399	0.000817617	0.95013	-1.49041	SYTL3;SYTL3;SYTL3;SYTL3	159164511
cg14997704	chr8	-0.032954	-4.07978	-3.36391	0.000817857	0.95013	-1.49068	RBPMS;RBPMS;RBPMS;RBPMS	30241538
cg25494992	chr10	-0.0191712	4.25919	-3.36382	0.000818121	0.95013	-1.49097		130757650
cg05970434	chr6	-0.0371167	3.62609	-3.3637	0.000818471	0.95013	-1.49137	EGFL8	32134461
cg10125127	chr9	-0.0426002	-2.91224	-3.36369	0.000818477	0.95013	-1.49138	APBA1	72216753
cg02514000	chr7	-0.0262006	3.5273	-3.36227	0.000822636	0.95013	-1.49606	WBSCR17	70702212
cg23629415	chr14	0.0262368	-3.59802	3.3622	0.000822838	0.95013	-1.49628	GMFB	54955474
cg26229092	chr10	0.04305	2.78618	3.3619	0.000823721	0.95013	-1.49727	ZEB1;ZEB1;ZEB1;ZEB1;ZEB1	31816809
cg25664320	chr11	0.0226908	2.90177	3.36169	0.00082434	0.95013	-1.49797	FSHB;FSHB;FSHB;FSHB	30252587
cg24424146	chr6	0.0232666	-5.76628	3.36041	0.000828074	0.95013	-1.50214	HEY2	126070718
cg00010659	chr6	-0.0330663	-4.24995	-3.35979	0.000829913	0.95013	-1.50419	TMEM14C;TMEM14C	10723146
cg13349304	chr6	0.0318777	-6.30573	3.35919	0.000831695	0.95013	-1.50617	VEGFA;VEGFA;VEGFA;VEGFA;VEGFA;VEGFA;VEGFA;VEGFA;VEGFA;VEGFA;VEGFA;VEGFA;VEGFA;VEGFA;VEGFA;VEGFA;VEGFA;VEGFA;VEGFA;VEGFA;VEGFA;VEGFA;VEGFA;VEGFA;VEGFA;VEGFA;VEGFA;VEGFA	43738653
cg27239147	chr3	-0.0279298	-4.03511	-3.3587	0.00083314	0.95013	-1.50777	TUSC4;CYB561D2;TUSC4	50388469
cg04665204	chr17	0.0362808	-1.8265	3.35747	0.000836778	0.95013	-1.51179	BAHCC1	79420424
cg14536812	chr12	0.0312011	4.76745	3.35727	0.000837365	0.95013	-1.51244		132980631
cg25532501	chr11	0.0577957	-5.20541	3.35685	0.00083863	0.95013	-1.51383	GLB1L2	134201505
cg05368341	chr1	-0.0400064	-4.33985	-3.35648	0.000839731	0.95013	-1.51504	SYT6;SYT6	114696465
cg26733975	chr7	-0.0758636	1.87126	-3.35568	0.000842102	0.95013	-1.51765		56551640
cg23857313	chr14	-0.0269001	-5.66677	-3.35421	0.000846518	0.95013	-1.52247	WARS;WARS;WDR25;WDR25;WARS;WARS	100842188
cg20402574	chr7	0.0517158	1.14163	3.35335	0.000849101	0.95013	-1.52529		24813196
cg08441475	chr10	-0.016578	3.79469	-3.35324	0.00084944	0.95013	-1.52565	C10orf137	127452066
cg00437102	chr2	0.114414	-1.4835	3.35322	0.000849502	0.95013	-1.52572		10231846
cg25511429	chr6	-0.0308115	-3.00891	-3.35263	0.00085126	0.95013	-1.52763	NRN1	6008125
cg18941085	chr14	0.0378449	-2.42057	3.3523	0.000852256	0.95013	-1.52871	DDX24;IFI27L1;IFI27L1	94547962
cg01119724	chr11	0.0378616	1.11311	3.35196	0.000853293	0.95013	-1.52983		86739848
cg21792155	chr3	0.127218	-4.1229	3.35121	0.00085555	0.95013	-1.53227	PTH1R	46940347
cg19706707	chr19	0.0197889	2.69294	3.35097	0.000856304	0.95013	-1.53308	CALR3	16599761
cg17734778	chr3	-0.034153	3.05917	-3.34994	0.000859405	0.95013	-1.53642	KNG1;KNG1;KNG1	186438043
cg01824412	chr6	-0.0217854	3.35865	-3.34963	0.000860357	0.95013	-1.53744		170405893
cg13935558	chr7	0.0386171	0.777596	3.34907	0.000862065	0.95013	-1.53927	TRIM24;TRIM24	138144067
cg01403885	chr19	0.0500257	2.92551	3.34901	0.000862257	0.95013	-1.53948		45742140
cg20963307	chr15	0.0292711	-5.10319	3.34889	0.000862623	0.95013	-1.53987	BLOC1S6	45879150
cg23412793	chr4	-0.0379829	-3.82159	-3.34871	0.000863177	0.95013	-1.54046	SLIT2	20253922
cg22585117	chr11	0.0188815	3.1282	3.34688	0.000868774	0.95013	-1.54642	OR8G5;OR8G1	124134126
cg26397188	chr12	-0.038881	-4.14773	-3.34615	0.000871033	0.95013	-1.54882	WIF1	65515276
cg02898059	chr4	-0.0166415	3.52629	-3.34537	0.000873454	0.95013	-1.55138	RAPGEF2	160264661
cg18456933	chr4	0.0339649	1.41457	3.34502	0.000874535	0.95013	-1.55252		15692171
cg06741896	chr11	0.0369933	2.78085	3.34476	0.000875318	0.95013	-1.55335	CCND1	69468337
cg22186128	chr15	-0.0358132	3.28736	-3.34254	0.000882235	0.95013	-1.56061	MEF2A;MEF2A;MEF2A;MEF2A;MEF2A	100176182
cg04093972	chr1	0.0330132	-4.52768	3.34222	0.00088323	0.95013	-1.56165		61516130
cg23375719	chr11	0.0606886	-2.58563	3.34193	0.000884121	0.95013	-1.56258	SLC29A2	66139717
cg09505233	chr10	0.0185302	4.05087	3.34151	0.000885445	0.95013	-1.56396		133810087
cg00438946	chr6	-0.0157073	-0.464352	-3.34144	0.000885659	0.95013	-1.56418	C6orf1;C6orf1;C6orf1	34215475
cg14454381	chr10	0.0271243	3.03339	3.34138	0.00088586	0.95013	-1.56439	ABLIM1;ABLIM1;ABLIM1;ABLIM1	116249957
cg14542922	chr7	0.0428483	0.770386	3.33944	0.000891938	0.95013	-1.5707	DGKB;DGKB	14794352
cg23946040	chr6	-0.0200033	2.61113	-3.33943	0.000891971	0.95013	-1.57074		114040233
cg00687810	chr16	0.0524848	-3.65544	3.33938	0.000892135	0.95013	-1.57091		55154521
cg15828427	chr19	0.0370905	0.444941	3.33924	0.000892586	0.95013	-1.57137	FBXW9	12807887
cg26686009	chr10	0.0517469	1.3704	3.33828	0.000895615	0.95013	-1.5745	C10orf25;ZNF22	45495739
cg07877495	chr2	0.0206238	3.17191	3.33804	0.000896374	0.95013	-1.57528		130999340
cg20568497	chr10	-0.0695324	-0.189679	-3.33804	0.00089638	0.95013	-1.57528		133558893
cg10325095	chr10	-0.0216074	4.05952	-3.33741	0.00089836	0.95013	-1.57732	PSAP;PSAP;PSAP	73584838
cg06211164	chr3	-0.0295444	-3.9154	-3.33718	0.000899107	0.95013	-1.57809	HYAL2;HYAL2	50359065
cg13886799	chr2	0.0309958	1.42523	3.33682	0.000900247	0.95013	-1.57926	ANO7;ANO7;ANO7;ANO7	242127948
cg09010017	chr8	0.0433326	-6.17435	3.33677	0.000900385	0.95013	-1.5794		140718042
cg11956866	chr22	-0.0251654	4.20947	-3.33515	0.000905566	0.95013	-1.58469	SFI1;SFI1	31998253
cg01194674	chr6	0.0212936	3.86552	3.33514	0.00090561	0.95013	-1.58473	COL11A2;COL11A2;COL11A2	33153191
cg25055932	chr4	-0.0254956	2.4746	-3.33431	0.000908246	0.95013	-1.58741		137734069
cg03337393	chr10	0.052974	-5.03943	3.33401	0.0009092	0.95013	-1.58838	NEURL	105253567
cg06924792	chr8	-0.0289228	2.63142	-3.33329	0.000911515	0.95013	-1.59073	TSNARE1	143434235
cg16012589	chr19	0.0180205	4.37319	3.33318	0.000911889	0.95013	-1.59111	GNA15	3135131
cg04169960	chr16	-0.0247564	4.02295	-3.33284	0.00091299	0.95013	-1.59222	POLR3K;SNRNP25	104661
cg13653274	chr10	-0.0417231	3.38031	-3.33276	0.00091323	0.95013	-1.59246		132632928
cg12793238	chr2	0.0203229	3.92428	3.33246	0.000914201	0.95013	-1.59344	HTR2B;PSMD1	231977049
cg16534307	chr7	0.0458257	1.24494	3.33215	0.000915205	0.95013	-1.59445	CREB5;CREB5;CREB5	28452289
cg19010561	chr17	-0.0258955	4.26046	-3.33169	0.000916671	0.95013	-1.59593	VMP1	57824563
cg06853142	chr19	-0.0307614	-1.78029	-3.3308	0.000919578	0.95013	-1.59885		58907509
cg12622309	chr17	0.0382552	-3.67866	3.3305	0.000920555	0.95013	-1.59983		38703766
cg15085109	chr11	-0.0509386	2.0323	-3.32995	0.000922321	0.95013	-1.6016		67818764
cg02498626	chr12	0.0225463	-5.17046	3.3299	0.000922489	0.95013	-1.60177	RNF41;RNF41;RNF41;RNF41;RNF41;RNF41;RNF41	56615569
cg04918831	chr1	0.0368265	3.2504	3.32964	0.000923337	0.95013	-1.60261	CHML;CHML;OPN3	241795170
cg07377675	chr1	0.0277235	-5.92113	3.32945	0.000923961	0.95013	-1.60323	USP1;USP1;USP1	62901875
cg09313485	chr19	-0.0524091	-3.18618	-3.32871	0.000926375	0.95013	-1.60564	PRX;PRX	40909312
cg25949550	chr7	-0.0365575	-2.89128	-3.32834	0.000927584	0.95013	-1.60684	CNTNAP2	145814306
cg17417856	chr19	-0.0314646	0.643095	-3.32822	0.000927958	0.95013	-1.60722	PRMT1;C19orf76;PRMT1;PRMT1	50191637
cg14074539	chr13	0.0213317	2.8319	3.32793	0.000928927	0.95013	-1.60818		104660568
cg22546884	chr3	0.0220824	2.76729	3.32736	0.000930781	0.95013	-1.61002		189052108
cg10954251	chr2	-0.0418532	-3.85685	-3.32716	0.000931427	0.95013	-1.61066	TBR1	162272400
cg00369852	chr7	0.0309386	-4.10217	3.32653	0.000933501	0.95013	-1.61271		25897148
cg23108512	chr5	0.0216673	3.1729	3.32624	0.000934462	0.95013	-1.61366		146933930
cg09322322	chr17	0.0651989	2.90678	3.32614	0.000934776	0.95013	-1.61396	RBFOX3	77288385
cg13841373	chr1	0.0372245	-4.2475	3.32575	0.00093608	0.95013	-1.61525	RERE;RERE;RERE	8484084
cg10585263	chr5	0.0231272	4.94927	3.32526	0.000937683	0.95013	-1.61683	DDX4;DDX4;DDX4	55033715
cg25553365	chr17	-0.0313859	-4.82971	-3.32488	0.000938941	0.95013	-1.61806	CTDNEP1;ELP5;CTDNEP1;ELP5;ELP5;ELP5;ELP5	7155688
cg19917607	chr10	-0.0416384	2.20114	-3.32483	0.000939099	0.95013	-1.61822	ADK;ADK;ADK;ADK;LOC102723439	76288312
cg26299167	chr11	-0.0171063	3.42502	-3.32475	0.000939362	0.95013	-1.61848		46254999
cg24667644	chr15	-0.0328422	-4.61438	-3.32407	0.000941616	0.95013	-1.62069	LOC729082	41576212
cg14586993	chr7	-0.0459385	1.18768	-3.3239	0.000942188	0.95013	-1.62125		55376896
cg02984410	chr8	0.0174686	3.37654	3.32368	0.000942934	0.95013	-1.62198		104307385
cg00171459	chr7	0.0381452	1.73326	3.32291	0.000945468	0.95013	-1.62445	FBXL18	5554215
cg11483048	chr20	0.0317921	2.11167	3.32251	0.000946803	0.95013	-1.62575		48874916
cg14153737	chr1	-0.0242046	-1.33977	-3.32234	0.00094739	0.95013	-1.62632	FAM78B	166136630
cg24384713	chr2	-0.0507238	2.94056	-3.32162	0.000949791	0.95013	-1.62866	CYS1	10213313
cg09707010	chr2	-0.0175436	3.70273	-3.32156	0.000949995	0.95013	-1.62885	CENPO;CENPO	25037721
cg14900190	chr12	-0.0301223	-3.65359	-3.32151	0.000950143	0.95013	-1.629	CDK2AP1;CDK2AP1;CDK2AP1;CDK2AP1;CDK2AP1	123754755
cg21179051	chr10	0.0300843	-5.42047	3.32106	0.00095166	0.95013	-1.63047	C10orf28	99894758
cg08755026	chr2	0.0216466	3.82312	3.32101	0.000951815	0.95013	-1.63062	VAMP5	85819614
cg03832522	chr2	0.0675831	-1.10874	3.32076	0.000952671	0.95013	-1.63145		218898668
cg02959939	chr21	0.0182458	4.93203	3.32049	0.000953581	0.95013	-1.63233	PCNT	47813025
cg23117191	chr17	0.0297682	-6.06338	3.32009	0.000954906	0.95013	-1.63361	MMP28;MMP28	34122371
cg21055978	chr7	0.0301471	-3.17282	3.32005	0.000955026	0.95013	-1.63372	VPS41;VPS41	38948895
cg13023541	chr1	0.0218348	-4.64897	3.31994	0.000955398	0.95013	-1.63408	RCC1;RCC1;RCC1;RCC1;RCC1;RCC1	28844550
cg19941446	chr11	0.0507164	1.8661	3.31915	0.000958053	0.95013	-1.63664	TCP11L1;TCP11L1	33079565
cg12479630	chr1	0.0181291	-5.11518	3.31915	0.000958081	0.95013	-1.63667	PPP1R8;PPP1R8;PPP1R8;PPP1R8;PPP1R8	28157569
cg01939923	chr6	0.0191649	3.89398	3.31889	0.000958958	0.95013	-1.63751		11808139
cg06974460	chr2	-0.0410974	3.47624	-3.31883	0.000959163	0.95013	-1.63771	DTYMK;DTYMK;DTYMK	242615391
cg01593673	chr17	-0.0255038	0.272642	-3.31833	0.000960819	0.95013	-1.6393	HOXB3	46648014
cg12481156	chr3	-0.0409421	2.00922	-3.31821	0.000961239	0.95013	-1.6397		76891282
cg23522118	chr6	-0.0220005	0.104569	-3.31797	0.000962043	0.95013	-1.64047		150401906
cg00211883	chr3	0.0440649	1.33759	3.31763	0.000963192	0.95013	-1.64157		176378514
cg05754031	chr11	0.0340661	1.44905	3.31703	0.000965237	0.95013	-1.64353		102333641
cg12571072	chr10	0.0242508	2.88446	3.31699	0.000965382	0.95013	-1.64366	CHUK	101988023
cg11386093	chr13	-0.0180471	3.65258	-3.31686	0.000965821	0.95013	-1.64408	DCUN1D2	114129509
cg02222284	chr3	-0.0210058	2.61321	-3.31638	0.000967446	0.95013	-1.64563	RARB;RARB;RARB;RARB;RARB;RARB;RARB;RARB;RARB	25494347
cg02089848	chr11	0.0377472	-0.07312	3.31611	0.000968344	0.95013	-1.64649		24476912
cg01165135	chr1	-0.0314028	3.74049	-3.31466	0.00097329	0.95013	-1.65118	ZNF695;ZNF695;ZNF670-ZNF695	247135477
cg16622602	chr3	-0.0483753	-3.23857	-3.31448	0.000973908	0.95013	-1.65177		196184562
cg02865832	chr17	-0.0331044	3.1608	-3.31444	0.000974065	0.95013	-1.65192	ENGASE	77083140
cg21288022	chr6	0.0303941	3.32237	3.31353	0.000977178	0.95013	-1.65486	RPS6KA2	167050253
cg08337513	chr6	0.029503	2.95846	3.31305	0.000978818	0.95013	-1.6564	CEP85L;CEP85L;CEP85L	118816896
cg18657360	chr7	0.0277475	-0.234339	3.3124	0.000981066	0.95013	-1.65852		57461027
cg13340813	chr8	0.0270874	3.67485	3.31213	0.000982	0.95013	-1.65939		57390728
cg21358158	chr1	0.0334786	2.96585	3.3121	0.000982084	0.95013	-1.65947	RCAN3;RCAN3;RCAN3;RCAN3;RCAN3;RCAN3;RCAN3;RCAN3;RCAN3;RCAN3	24840061
cg19458233	chr3	0.0269566	4.40734	3.3121	0.000982084	0.95013	-1.65947	LNP1	100148679
cg01301282	chr1	0.0493751	-2.05831	3.31159	0.000983839	0.95013	-1.66112		2885134
cg06890161	chr17	0.04275	1.01123	3.31139	0.000984539	0.95013	-1.66177		77895596
cg05904869	chr6	-0.0332271	-1.65897	-3.31098	0.000985951	0.95013	-1.66309	PRDM13	100057243
cg07238630	chr5	0.0234189	3.51544	3.31091	0.000986182	0.95013	-1.66331	ATG10;ATG10	81320947
cg00354258	chr19	-0.0756708	2.30308	-3.31047	0.000987724	0.95013	-1.66475	ZIM2;ZIM2;ZIM2	57306738
cg27657537	chr22	-0.0349289	-3.29465	-3.31037	0.000988076	0.95013	-1.66508	MED15;MED15	20863762
cg27496846	chr16	-0.0316199	2.45143	-3.31034	0.000988172	0.95013	-1.66517		19101287
cg14166377	chr9	0.0224923	3.74136	3.3098	0.000990056	0.95013	-1.66692		103493536
cg10671374	chr1	0.0216782	2.67021	3.30967	0.000990492	0.95013	-1.66733	FMO2;FMO2	171176736
cg18456720	chr2	-0.0263716	1.39055	-3.30947	0.000991177	0.95013	-1.66797		238508829
cg06774162	chr16	-0.0213205	1.98797	-3.30921	0.000992093	0.95013	-1.66882		57649027
cg11322509	chr10	0.0420464	-4.62766	3.30921	0.00099211	0.95013	-1.66883	CDH23;CDH23	73157773
cg04200445	chr11	-0.0249476	4.18226	-3.30916	0.000992279	0.95013	-1.66899	PPP6R3;PPP6R3;PPP6R3;PPP6R3;PPP6R3;PPP6R3	68274755
cg08413352	chr2	0.0223401	3.17202	3.30877	0.000993635	0.95013	-1.67025		214053906
cg09464892	chr3	-0.0388966	-2.54355	-3.30846	0.000994717	0.95013	-1.67125		57695401
cg19092845	chr11	-0.0266417	2.86753	-3.30809	0.00099601	0.95013	-1.67245	PDGFD;PDGFD;DDI1	103907262
cg00105060	chr7	0.0302138	2.49584	3.30774	0.00099721	0.95013	-1.67356	CNTNAP2;MIR548T	147711696
cg15978899	chr6	-0.0752268	1.38903	-3.30751	0.00099802	0.95013	-1.6743	VARS2;VARS2;VARS2	30882994
cg16545079	chr17	-0.033603	-3.48725	-3.30728	0.000998814	0.95013	-1.67504	PER1	8055888
cg09046445	chr16	0.0284988	-1.39555	3.30658	0.00100129	0.95013	-1.67731	JPH3	87703364
cg26916090	chr11	-0.0400566	1.89501	-3.30578	0.0010041	0.95013	-1.6799		133529637
cg10987908	chr15	-0.0356869	2.49807	-3.30515	0.0010063	0.95013	-1.68192		93677864
cg10663370	chr17	0.0349281	-2.26798	3.30449	0.00100863	0.95013	-1.68405	RICH2	12692644
cg13110779	chr1	0.0204937	2.86936	3.30413	0.0010099	0.95013	-1.68521	LOC284688	170245286
cg19799762	chr2	-0.0413485	-3.9431	-3.30398	0.00101045	0.95013	-1.68571	IL1R1	102755019
cg00760266	chr5	-0.0179635	3.86419	-3.30307	0.00101366	0.95013	-1.68863	C1QTNF3;C1QTNF3;C1QTNF3-AMACR	34033774
cg04015967	chr20	0.0218904	3.90573	3.3027	0.00101499	0.95013	-1.68984	UQCC1;UQCC1;UQCC1	33898983
cg09585247	chr6	0.0284597	-5.67487	3.30219	0.00101679	0.95013	-1.69147	RPS12;SNORD101	133135579
cg19804889	chr3	0.0371911	0.779901	3.30202	0.00101739	0.95013	-1.69201	RBMS3;RBMS3;RBMS3;RBMS3;RBMS3	29691496
cg02011713	chr5	0.0176555	2.83909	3.30196	0.00101763	0.95013	-1.69223		96522767
cg00326505	chr1	0.0604098	2.11934	3.3019	0.00101782	0.95013	-1.6924		30212184
cg21053982	chr5	-0.0169019	3.9267	-3.30137	0.00101971	0.95013	-1.69411		90578774
cg26053011	chr18	0.0347589	3.2335	3.30137	0.00101973	0.95013	-1.69413		10132932
cg09261702	chr11	-0.0182874	4.0927	-3.30131	0.00101993	0.95013	-1.69431	NAV2;NAV2;NAV2	20023953
cg04322486	chr7	-0.0331147	-4.24247	-3.30124	0.00102018	0.95013	-1.69453	VOPP1	55601226
cg06102266	chr11	-0.0388713	2.14455	-3.30124	0.0010202	0.95013	-1.69455		8042134
cg11558169	chr19	-0.02887	4.8859	-3.30112	0.00102061	0.95013	-1.69492	PRKCSH;PRKCSH	11560064
cg07806043	chr7	-0.0196699	3.16351	-3.30078	0.00102183	0.95013	-1.69603		23138316
cg07964213	chr3	-0.0242715	3.20048	-3.30069	0.00102215	0.95013	-1.69632	ARMC8;TXNDC6	138014757
cg13708460	chr14	-0.0237242	2.83245	-3.30016	0.00102406	0.95013	-1.69803		89385648
cg09858394	chr5	0.0301894	2.53062	3.29967	0.00102582	0.95013	-1.69961		128718807
cg14160419	chr4	0.0366061	3.15536	3.29903	0.00102812	0.95013	-1.70167	RBM47;RBM47	40518065
cg11590974	chr5	0.0343419	2.28391	3.29868	0.00102937	0.95013	-1.7028	C6;C6	41142881
cg16268133	chr16	0.0468236	3.58977	3.29773	0.00103279	0.95013	-1.70585		88192751
cg03884132	chr15	0.0361561	-4.01629	3.29673	0.0010364	0.95013	-1.70907	GREM1	33009531
cg15430871	chr22	0.0479087	0.733467	3.29652	0.00103716	0.95013	-1.70974	ADORA2A-AS1;ADORA2A-AS1	24878451
cg16848712	chr12	0.0234139	-5.06462	3.29635	0.00103779	0.95013	-1.7103	SLC38A2	46767747
cg03062389	chr22	-0.0274741	3.78543	-3.29595	0.00103925	0.95013	-1.7116	TCF20;TCF20	42606263
cg10123035	chr2	-0.0445803	-1.14133	-3.29578	0.00103987	0.95013	-1.71214	ROCK2	11343727
cg15723303	chr2	-0.0262496	-2.35282	-3.29537	0.00104133	0.95013	-1.71344	UBE2F;UBE2F;UBE2F;UBE2F;UBE2F;UBE2F;UBE2F;UBE2F-SCLY;UBE2F	238876365
cg11609472	chr17	0.0269606	3.1699	3.29468	0.00104385	0.95013	-1.71566	DDX42;DDX42	61895513
cg16720944	chr16	0.0198164	-1.10978	3.29434	0.00104509	0.95013	-1.71676		89105062
cg16457692	chr14	0.0291142	2.09715	3.29413	0.00104588	0.95013	-1.71745	RHOJ	63734568
cg15751131	chr7	0.0228518	0.482376	3.29335	0.00104874	0.95013	-1.71996	SLC37A3;SLC37A3	140090416
cg01331387	chr1	0.0345299	0.232999	3.2916	0.00105513	0.95013	-1.72556	RERE;RERE;RERE	8443239
cg00547304	chr17	0.0178109	0.0676267	3.29149	0.00105557	0.95013	-1.72594	LOC90586	41017800
cg00421368	chr1	-0.0200034	3.5623	-3.29116	0.00105678	0.95013	-1.727	GJA5;GJA5	147231524
cg18540455	chr3	0.0634206	-2.03169	3.29096	0.00105752	0.95013	-1.72765	CLASP2;CLASP2	33759827
cg22454516	chr21	0.0480682	3.92993	3.29084	0.00105793	0.95013	-1.728	APP;APP;APP;APP;APP;APP;APP;APP;APP;APP	27512732
cg11763830	chr17	0.0422163	-2.46193	3.29059	0.00105886	0.95013	-1.72881	TTYH2	72231400
cg17806041	chr11	-0.0212375	3.13968	-3.29022	0.00106024	0.95013	-1.73	SORL1	121447276
cg24772519	chr6	0.0380576	-4.19024	3.29014	0.00106053	0.95013	-1.73026	LOC221710	11094097
cg21049965	chr12	-0.0160981	3.72125	-3.28994	0.00106129	0.95013	-1.73092	ACVR1B;ACVR1B;ACVR1B	52381083
cg05522047	chr11	0.0812758	3.89734	3.28971	0.00106213	0.95013	-1.73165	NRIP3	9007341
cg16904010	chr2	-0.0413104	3.30164	-3.28939	0.00106331	0.95013	-1.73267		241871722
cg17133762	chr18	0.0294789	-5.52305	3.28871	0.00106583	0.95013	-1.73484	MRO;MRO;MRO;MRO	48346448
cg24027858	chr4	0.0424264	1.7572	3.2887	0.00106587	0.95013	-1.73488		185983513
cg11787005	chr10	-0.0392549	-2.80152	-3.2885	0.00106662	0.95013	-1.73553	HTR7;HTR7;HTR7	92539548
cg04276794	chr14	-0.0216056	-3.88224	-3.28811	0.00106806	0.95013	-1.73677	CDKN3;CDKN3	54863424
cg07140325	chr17	0.0334392	-2.85314	3.28796	0.00106865	0.95013	-1.73728	ACACA;ACACA	35730537
cg10457843	chr19	-0.0320553	-2.5842	-3.2878	0.00106925	0.95013	-1.73779	ZNF560;ZNF560	9609226
cg26816278	chr6	0.0357125	1.48715	3.28746	0.00107051	0.95013	-1.73888		155164193
cg00012238	chr18	0.0538239	-0.859318	3.28742	0.00107065	0.95013	-1.739	CABYR;CABYR;CABYR;CABYR;CABYR;CABYR	21718458
cg03770593	chr2	-0.0307388	-4.29632	-3.28674	0.0010732	0.95013	-1.7412	SLC25A12	172750719
cg02124354	chr14	-0.0370754	-4.33881	-3.28647	0.00107421	0.95013	-1.74205	THTPA;THTPA;THTPA;THTPA	24025797
cg02694715	chr11	0.0105191	0.51243	3.28613	0.00107547	0.95013	-1.74313	H19	2019730
cg23667178	chr8	0.0227185	5.18961	3.28588	0.00107643	0.95013	-1.74395		1151560
cg20253785	chr6	0.0324231	2.73009	3.28504	0.00107958	0.95013	-1.74665	LOC101929705	44043009
cg19788128	chr17	0.0379759	0.108622	3.28486	0.00108025	0.95013	-1.74722	BCAS3;BCAS3	59134848
cg25756974	chr3	-0.0441606	1.70716	-3.28448	0.00108169	0.95013	-1.74845	TP63;TP63;TP63	189503888
cg05502963	chr9	0.0193273	3.72264	3.28414	0.00108295	0.95013	-1.74951	DENND1A;DENND1A	126582773
cg10270450	chr7	-0.030521	-4.23097	-3.28398	0.00108358	0.95013	-1.75005	CHCHD2	56174444
cg17786697	chr5	-0.022057	-1.67122	-3.28395	0.00108368	0.95013	-1.75013	PRDM6	122430509
cg22565340	chr11	0.0298794	-0.79179	3.28357	0.00108512	0.95013	-1.75136	SPI1;SPI1	47400175
cg14320236	chr1	-0.0322872	3.35321	-3.28347	0.00108549	0.95013	-1.75167		55458086
cg14935271	chr12	0.0275903	-5.09577	3.28238	0.00108964	0.95013	-1.75518	PAWR	80084019
cg18098541	chr4	0.0436463	2.72489	3.28219	0.00109036	0.95013	-1.75579		124916480
cg04978831	chr6	0.0278883	2.80295	3.28205	0.00109089	0.95013	-1.75624	PACRG;PACRG;PACRG	163730368
cg02249795	chr17	-0.0171629	3.89056	-3.282	0.00109108	0.95013	-1.7564	MIR6866;CASC3	38317962
cg06300046	chr14	0.0348489	0.332178	3.28189	0.00109149	0.95013	-1.75675		39190950
cg17824471	chr7	-0.037885	3.62498	-3.28083	0.00109553	0.95013	-1.76014		2920966
cg14598877	chr21	-0.0171514	3.99466	-3.28045	0.00109699	0.95013	-1.76137	POFUT2;POFUT2;POFUT2	46687659
cg08927497	chr2	-0.0254182	-3.67451	-3.28042	0.00109708	0.95013	-1.76145	ALS2;ALS2	202646449
cg07314148	chr10	0.0411761	-2.37838	3.27998	0.00109878	0.95013	-1.76287	MKI67;MKI67	129924922
cg00769590	chr12	0.0231564	0.47738	3.27996	0.00109886	0.95013	-1.76294	WNT5B;WNT5B	1756074
cg27046460	chr1	-0.0288497	1.64845	-3.27991	0.00109902	0.95013	-1.76307		230837380
cg12267150	chr10	0.0383723	2.35244	3.27967	0.00109994	0.95013	-1.76384	ADAM12;ADAM12;ADAM12;ADAM12;ADAM12	127770881
cg26020513	chr8	0.0610014	1.92648	3.27866	0.00110384	0.95013	-1.7671	GATA4	11568356
cg14668981	chr3	0.0234996	3.46836	3.27661	0.00111173	0.95013	-1.77366	TMEM108;TMEM108	133112774
cg06974453	chr8	0.0331645	0.360121	3.27651	0.00111213	0.95013	-1.77399	LINC00589	29592876
cg13504856	chr7	-0.0227599	3.42165	-3.27644	0.00111239	0.95013	-1.7742	AHCYL2;AHCYL2	128956859
cg27240849	chr12	0.0284607	3.06773	3.27539	0.00111644	0.95013	-1.77754		77064762
cg10292709	chr8	0.0874161	2.09166	3.27495	0.00111814	0.95013	-1.77895		5828551
cg04273622	chr19	-0.0263285	1.87411	-3.27489	0.0011184	0.95013	-1.77916	AP3D1;AP3D1	2121166
cg00777988	chr4	-0.0189155	4.31448	-3.27444	0.00112014	0.95013	-1.78059		108900292
cg01511234	chr12	-0.0372682	2.06719	-3.27441	0.00112025	0.95013	-1.78068		92459079
cg03728520	chr17	0.0208741	3.16214	3.2742	0.00112109	0.95013	-1.78137	NLK	26420738
cg01492934	chr19	-0.0232715	2.82691	-3.27367	0.00112315	0.95013	-1.78306	GLTSCR1	48127943
cg04274883	chr6	-0.0192031	3.3962	-3.27341	0.00112417	0.95013	-1.78389	PHACTR1	12815710
cg02246801	chr1	0.0199806	2.47141	3.27339	0.00112425	0.95013	-1.78396		78906455
cg08776122	chr12	0.0446325	2.59174	3.27331	0.00112456	0.95013	-1.78422	RAD52	1086357
cg04840930	chr6	0.0362259	3.01275	3.27258	0.00112741	0.95013	-1.78655	PLAGL1;PLAGL1;PLAGL1;PLAGL1;PLAGL1;PLAGL1;PLAGL1;HYMAI;PLAGL1	144329997
cg20063934	chr13	-0.0264241	1.6142	-3.27255	0.00112753	0.95013	-1.78664		112246920
cg14036143	chr1	0.0691341	-4.66228	3.27208	0.00112939	0.95013	-1.78816	HFE2;HFE2;HFE2;HFE2	145415441
cg21426434	chr1	-0.0269763	-1.84589	-3.27207	0.00112941	0.95013	-1.78818	ZNF678;ZNF678;ZNF678	227751156
cg07616879	chr10	0.035637	4.05099	3.27164	0.00113108	0.95013	-1.78953		134631386
cg25951075	chr5	0.0459637	2.09063	3.27164	0.00113111	0.95013	-1.78955	RASGEF1C	179528386
cg10541690	chr3	-0.0146377	3.86049	-3.27154	0.00113151	0.95013	-1.78988		49060930
cg00906428	chr2	0.0247013	4.4907	3.27104	0.00113344	0.95013	-1.79145	ZNF638;ZNF638	71615724
cg11861731	chr19	0.0408515	-1.48581	3.27075	0.00113459	0.95013	-1.79238	DIRAS1	2721819
cg07930400	chr20	-0.073531	1.68053	-3.27039	0.00113604	0.95013	-1.79356	RRBP1;RRBP1	17632196
cg12812167	chr1	-0.0324137	-3.01352	-3.27029	0.00113643	0.95013	-1.79387	EFNA3	155054054
cg12486308	chr19	-0.0321957	-5.00483	-3.27004	0.00113739	0.95013	-1.79465	LTBP4;LTBP4;LTBP4	41106351
cg18033628	chr17	-0.0244303	-2.65069	-3.26997	0.00113766	0.95013	-1.79487	RAI1	17655229
cg10939783	chr10	-0.0364409	-4.39055	-3.26996	0.00113771	0.95013	-1.79491	SVIL	29970747
cg02992360	chr11	-0.0215185	3.63018	-3.26987	0.00113808	0.95013	-1.79521	PLEKHA7	17026453
cg14598387	chr9	0.0666092	1.21822	3.26964	0.001139	0.95013	-1.79595	OR1N1	125289357
cg21158935	chr13	-0.0270161	3.72782	-3.26961	0.0011391	0.95013	-1.79604	COL4A2	111145572
cg17907056	chr10	-0.0745572	1.59685	-3.26865	0.00114289	0.95013	-1.79909	MTPAP	30638503
cg26875805	chr1	0.0401134	-2.39862	3.26861	0.00114307	0.95013	-1.79923	ILDR2	166890429
cg17397281	chr9	0.0388688	-1.29252	3.2685	0.00114348	0.95013	-1.79957	GSN;GSN;GSN;GSN;GSN;GSN;GSN	124031451
cg21647002	chr20	-0.03437	-0.011165	-3.26803	0.00114536	0.95013	-1.80108	APCDD1L-AS1	57133828
cg25214754	chr9	-0.0180248	3.73772	-3.26703	0.00114935	0.95013	-1.80428		129525625
cg04707074	chr2	-0.0384279	-4.64913	-3.26695	0.00114968	0.95013	-1.80454	ZFP36L2;LOC100129726	43454972
cg05478790	chr17	-0.0255459	2.33017	-3.26648	0.00115155	0.95013	-1.80604	TNRC6C;TNRC6C	76100955
cg00183647	chr3	-0.0361122	-4.02757	-3.26572	0.00115458	0.95013	-1.80845	C3orf67	59035993
cg00543460	chr15	-0.051804	1.47617	-3.26524	0.00115652	0.95013	-1.81	TPM1;TPM1;TPM1;TPM1;TPM1;TPM1	63337496
cg24495844	chr11	0.0225458	-5.06718	3.26476	0.00115841	0.95013	-1.8115	KCNJ11;KCNJ11	17411043
cg07205021	chr15	-0.0471966	0.118456	-3.26433	0.00116016	0.95013	-1.81288	MTFMT	65301684
cg23783768	chr10	0.0288514	-6.00757	3.2643	0.00116026	0.95013	-1.81296	RASSF4	45454944
cg10367909	chr6	0.0464534	3.58833	3.26401	0.00116143	0.95013	-1.81389	MICA;MICA;MICA	31367038
cg25024633	chr16	-0.047944	-2.21413	-3.26335	0.00116409	0.95013	-1.816	TK2;TK2;TK2;TK2;TK2;TK2;TK2;TK2;TK2;TK2;TK2;TK2	66584201
cg10626744	chr1	0.0354308	-3.20531	3.26324	0.00116454	0.95013	-1.81635		63783466
cg03001333	chr1	0.0304955	4.60016	3.26297	0.00116563	0.95013	-1.81721	PRKCZ;PRKCZ	2005560
cg24312580	chr18	0.0192543	3.37442	3.26249	0.0011676	0.95013	-1.81877	COLEC12	449589
cg00126320	chr8	-0.0365533	-2.77194	-3.26246	0.0011677	0.95013	-1.81884		23584644
cg04806421	chr16	0.0271563	-3.41842	3.26229	0.00116838	0.95013	-1.81938	PDXDC1	15069894
cg22858733	chr6	-0.0330817	-4.71354	-3.26128	0.00117248	0.95013	-1.8226	MAPK14;MAPK14;MAPK14;MAPK14	35995359
cg15544596	chr19	-0.0344268	5.11663	-3.26119	0.00117284	0.95013	-1.82289	DPP9	4683273
cg23657865	chr12	-0.0400249	-4.68513	-3.2607	0.00117486	0.95013	-1.82447	HMGA2;HMGA2;HMGA2;HMGA2;RPSAP52	66217793
cg17762586	chr20	0.0226161	2.69466	3.25998	0.0011778	0.95013	-1.82676	VAPB;VAPB;VAPB	57024941
cg14995047	chr10	-0.0186766	4.03371	-3.25944	0.00117998	0.95013	-1.82846	PITRM1	3190457
cg08478039	chr17	-0.0249913	-2.73982	-3.25926	0.00118071	0.95013	-1.82904	MYOCD;MYOCD	12569204
cg17470497	chr1	0.0186141	3.30014	3.25915	0.00118115	0.95013	-1.82938	OR2M4	248401161
cg25181684	chr10	-0.0378234	-4.87816	-3.25899	0.00118184	0.95013	-1.82991	SH3PXD2A	105456466
cg13320211	chr1	0.124923	1.70984	3.25898	0.00118185	0.95013	-1.82992	PPAP2B;PPAP2B	57037591
cg15897209	chr11	-0.0418476	-2.26009	-3.25887	0.00118232	0.95013	-1.83029		114151397
cg02728595	chr3	-0.0750252	-5.688	-3.25755	0.00118771	0.95013	-1.83447		196255632
cg01712007	chr12	-0.0216448	-0.389637	-3.25752	0.00118784	0.95013	-1.83457		89703686
cg10972598	chr4	-0.0326379	3.43894	-3.25733	0.00118863	0.95013	-1.83518	ZNF718;ZNF718;ZNF718	108327
cg14428220	chr15	-0.0267995	4.12797	-3.2569	0.00119039	0.95013	-1.83654		39604357
cg03341758	chr20	0.0242195	-5.46945	3.25668	0.0011913	0.95013	-1.83724	RBM39;RBM39	34330234
cg27178187	chr6	-0.0422803	-1.35169	-3.25626	0.00119305	0.95013	-1.83859		158385259
cg25405723	chr8	-0.015807	3.8746	-3.25624	0.00119314	0.95013	-1.83866	MTMR9	11182979
cg14184890	chr14	-0.052893	0.252266	-3.25603	0.00119398	0.95013	-1.83931		30739824
cg06701353	chr6	0.0381626	2.20463	3.25591	0.0011945	0.95013	-1.83971	LY86;LY86-AS1	6611038
cg13121104	chr10	-0.0174434	4.109	-3.25561	0.00119574	0.95013	-1.84067	SGMS1	52316404
cg23292160	chr4	-0.0231283	-2.53908	-3.25525	0.00119721	0.95013	-1.84179	SFRP2	154710425
cg12060877	chr1	-0.0209905	4.11972	-3.25497	0.00119837	0.95013	-1.84268	TTC4	55207432
cg12670848	chr14	0.04896	1.02169	3.2545	0.00120034	0.95013	-1.84419	BCL11B;BCL11B;BCL11B;BCL11B	99710390
cg25066359	chr14	-0.0271462	3.94184	-3.25414	0.00120182	0.95013	-1.84533	TTC7B	91193802
cg02901967	chr6	-0.0362569	4.03989	-3.2537	0.00120366	0.95013	-1.84674	ESR1;ESR1;ESR1;ESR1;ESR1;ESR1	152412862
cg11216888	chr3	0.0184701	-6.27816	3.25304	0.00120641	0.95013	-1.84883	SEC22C;SEC22C;SEC22C;SEC22C	42623269
cg23880687	chr1	-0.0329033	2.61801	-3.25237	0.00120919	0.95013	-1.85095	PLEKHA6	204227859
cg26794647	chr12	0.0238792	3.23048	3.25192	0.00121107	0.95013	-1.85237		106334765
cg10460417	chr15	0.0268453	3.04718	3.2518	0.00121157	0.95013	-1.85275		63895215
cg16537749	chr17	0.0243286	3.60389	3.25129	0.00121374	0.95013	-1.8544	NACA2	59668583
cg27468753	chr17	0.0307384	2.29484	3.25126	0.00121384	0.95013	-1.85447	HOXB7	46686906
cg26267239	chr4	-0.0366092	-1.09478	-3.25121	0.00121407	0.95013	-1.85465	PALLD;PALLD	169522114
cg25233914	chr12	-0.0432938	-2.46666	-3.25094	0.00121521	0.95013	-1.85551	ARNTL2;ARNTL2;ARNTL2;ARNTL2;ARNTL2	27484462
cg09738522	chr12	-0.0470934	-1.40014	-3.25062	0.00121654	0.95013	-1.85652	LIN7A	81231225
cg20870559	chr12	-0.0433613	-4.32424	-3.25044	0.0012173	0.95013	-1.85709	OAS2;OAS2;OAS2	113416518
cg05956518	chr16	0.033172	1.77414	3.25035	0.00121769	0.95013	-1.85738	LMF1	1021780
cg18938479	chr1	0.0240513	2.56889	3.24997	0.00121927	0.95013	-1.85858	MIR548F3	218856495
cg24537772	chr11	0.0312508	3.68839	3.24984	0.0012198	0.95013	-1.85898	PARVA	12419766
cg11234767	chr11	-0.0229016	3.39216	-3.24979	0.00122003	0.95013	-1.85915	CCND1	69466728
cg02298329	chr2	-0.0162233	3.11614	-3.24968	0.00122048	0.95013	-1.85949		232221676
cg25138017	chr2	-0.0284025	-4.32347	-3.24881	0.00122416	0.95013	-1.86226	FARSB	223520626
cg17699869	chr19	0.0407377	2.51756	3.2482	0.00122676	0.95013	-1.86421		29421611
cg25950643	chr2	0.0342837	3.0308	3.24815	0.00122696	0.95013	-1.86436		6496796
cg13432032	chr15	-0.0190498	3.60854	-3.2481	0.00122718	0.95013	-1.86452	SCAPER;SCAPER	76692444
cg16279999	chr12	0.0269228	4.92246	3.24782	0.00122837	0.95013	-1.86541	TESC;TESC;TESC	117476838
cg06314570	chr1	-0.0347769	-4.5934	-3.24774	0.0012287	0.95013	-1.86566	UFC1;UFC1	161123637
cg10637174	chr1	-0.0203086	3.92785	-3.24711	0.00123139	0.95013	-1.86767		225673352
cg23650434	chr2	0.0225478	3.18373	3.24694	0.00123211	0.95013	-1.86821	LRRFIP1;LRRFIP1	238677807
cg07028788	chr1	-0.0226452	-1.07572	-3.24636	0.00123456	0.95013	-1.87003		221100785
cg27527304	chr4	0.0316499	1.33443	3.24627	0.00123494	0.95013	-1.87032		135465368
cg06240320	chr10	0.0304855	2.58305	3.24619	0.0012353	0.95013	-1.87058	WDFY4	50152699
cg01108243	chr20	-0.0155113	-0.521987	-3.2461	0.00123567	0.95013	-1.87086	TUBB1	57594267
cg08749512	chr13	-0.0313514	1.27369	-3.24589	0.00123656	0.95013	-1.87152		95671104
ch.6.94639249R	chr6	0.123743	-3.86561	3.24589	0.00123657	0.95013	-1.87153		94582528
cg04316941	chr1	-0.0255563	-2.28503	-3.24582	0.00123687	0.95013	-1.87175	LGR6;LGR6;LGR6	202224262
cg26379705	chr6	0.0300933	3.77411	3.24565	0.00123759	0.95013	-1.87229		168813334
cg06390585	chr17	0.0202581	5.05691	3.24532	0.00123898	0.95013	-1.87332	YBX2	7192940
cg17053103	chr3	-0.0192524	3.85466	-3.24523	0.00123939	0.95013	-1.87362	ARHGAP31	119061518
cg08249385	chr16	-0.0207099	2.10491	-3.2447	0.00124165	0.95013	-1.8753	TSC2;TSC2;TSC2	2128901
cg26541533	chr6	0.0372802	3.41689	3.24457	0.00124222	0.95013	-1.87572		164256018
cg02906396	chr14	-0.0185498	3.31326	-3.24456	0.00124228	0.95013	-1.87576	DAAM1	59705396
cg06533086	chr5	0.0424909	0.623491	3.24439	0.00124298	0.95013	-1.87628	FYB;FYB;FYB	39139105
cg22636442	chr2	0.0299304	1.83771	3.24405	0.00124446	0.95013	-1.87738		35023821
cg16580955	chr1	0.0341927	1.75234	3.24348	0.00124687	0.95013	-1.87915		90077293
cg25799109	chr3	-0.0504015	-0.269878	-3.2434	0.00124723	0.95013	-1.87941	ARHGEF3;SPATA12	57102900
cg12420683	chr7	-0.0332449	-3.23721	-3.24337	0.00124737	0.95013	-1.87952	KIAA0087	26578547
cg00241081	chr14	-0.0150995	4.13523	-3.24297	0.00124907	0.95013	-1.88077	RAD51B	68989387
cg21913652	chr11	0.0292419	2.70779	3.24233	0.00125185	0.95013	-1.88281		35651841
cg04974913	chr1	-0.0299003	-3.3319	-3.2419	0.00125372	0.95013	-1.88419		13839662
cg19115805	chr22	-0.053436	-5.98417	-3.24165	0.00125479	0.95013	-1.88497		50118767
cg20963529	chr2	-0.0356211	-2.99067	-3.2415	0.00125542	0.95013	-1.88543	PTPRN;PTPRN;PTPRN	220163716
cg01036351	chr2	-0.0258034	-1.19444	-3.24127	0.00125644	0.95013	-1.88618	LOC200726	207506480
cg25256538	chr6	-0.0266102	3.98878	-3.24041	0.00126018	0.95013	-1.88891		159343074
cg07459170	chr5	-0.044076	-1.35813	-3.2404	0.00126019	0.95013	-1.88892	PCDHA6;PCDHA2;PCDHA1;PCDHA1;PCDHA6;PCDHA5;PCDHA3;PCDHA4;PCDHA6	140208077
cg20263029	chr1	-0.0383826	3.4542	-3.24029	0.00126067	0.95013	-1.88926	TCEB3	24082845
cg03933131	chr3	-0.0398793	-4.43799	-3.24017	0.00126121	0.95013	-1.88966	LTF	46506483
cg24815289	chr5	0.0278051	-5.7609	3.23995	0.00126214	0.95013	-1.89033	LMAN2	176778888
cg13997645	chr11	0.0615108	-4.09996	3.23995	0.00126215	0.95013	-1.89034	INSC;INSC	15136475
cg15429931	chr10	0.028124	0.620746	3.23971	0.00126321	0.95013	-1.89111		65395624
cg07012231	chr7	0.020825	5.0085	3.23929	0.00126502	0.95013	-1.89243	TNS3	47384322
cg06436854	chr16	0.0599831	-1.25073	3.23894	0.00126656	0.95013	-1.89355	CBFA2T3	89043527
cg27315601	chr10	-0.029803	4.01751	-3.23884	0.00126701	0.95013	-1.89388	DIP2C	464965
cg14618265	chr5	0.0214617	2.98582	3.23837	0.00126902	0.95013	-1.89533	TMEM161B-AS1;TMEM161B-AS1;TMEM161B-AS1;TMEM161B-AS1	87575216
cg08186928	chr9	-0.0284151	3.92807	-3.23824	0.00126962	0.95013	-1.89577	EXOSC2;EXOSC2;EXOSC2;EXOSC2	133574171
cg14894368	chr19	0.0307361	2.82564	3.23821	0.00126973	0.95013	-1.89585	NAPSA	50869332
cg12878824	chr17	-0.0408872	-2.90894	-3.23794	0.00127091	0.95013	-1.8967		46695192
cg10192196	chr6	0.0213916	-5.51201	3.23783	0.00127143	0.95013	-1.89707	PSMB8;PSMB8;PSMB8	32812708
cg07005640	chr10	-0.0232372	3.18624	-3.23732	0.00127363	0.95013	-1.89866		7564470
cg10806011	chr2	-0.032613	3.31054	-3.23708	0.00127469	0.95013	-1.89942	BCS1L;BCS1L;BCS1L;BCS1L;BCS1L	219526633
cg16905506	chr1	-0.0421349	-2.64064	-3.23692	0.00127538	0.95013	-1.89993	EFNA4;EFNA4;EFNA4	155035748
cg21951301	chr12	0.0279967	-2.53458	3.23663	0.00127666	0.95013	-1.90084	NTF3	5542527
cg09409311	chr19	-0.0303824	-5.01566	-3.23647	0.00127736	0.95013	-1.90135	CLPTM1	45457933
cg03081987	chr22	0.0329263	2.87717	3.23643	0.00127754	0.95013	-1.90148	P2RX6;P2RX6;P2RX6;P2RX6	21377313
cg16418885	chr3	-0.0171876	3.9037	-3.23606	0.00127916	0.95013	-1.90265	IQSEC1	13073469
cg18008467	chr2	-0.0275221	2.64901	-3.23561	0.00128116	0.95013	-1.90408	AGAP1;AGAP1	236586710
cg17867390	chr15	-0.0445942	-4.10453	-3.23553	0.0012815	0.95013	-1.90432		89955905
cg01618445	chr1	0.0273947	4.47891	3.2354	0.00128208	0.95013	-1.90474	MAP7D1;MAP7D1;MAP7D1	36642252
cg11799921	chr3	-0.0203506	3.16622	-3.23466	0.00128535	0.95013	-1.90708	MCF2L2	183005059
cg11202634	chr8	0.0367587	2.75211	3.23465	0.00128541	0.95013	-1.90712		37184569
cg03398055	chr17	-0.0338097	2.50629	-3.23455	0.00128582	0.95013	-1.90742	MSI2;MSI2	55404210
cg23560546	chr2	0.0911942	-0.999088	3.23434	0.00128676	0.95013	-1.90809	DAPL1	159652019
cg08358800	chr3	0.0280124	2.65355	3.23429	0.00128698	0.95013	-1.90825	HRH1	11177986
cg18320108	chr4	0.0377881	2.4102	3.23402	0.00128819	0.95013	-1.90911		185427753
cg07813285	chr15	-0.0177687	3.35817	-3.2339	0.0012887	0.95013	-1.90947	IGF1R	99281435
cg21236950	chr3	-0.0336632	2.37193	-3.23377	0.00128931	0.95013	-1.90991		195587444
cg26222637	chr12	-0.0268341	2.61778	-3.23355	0.00129026	0.95013	-1.91058		3399460
cg20195799	chr4	0.0246239	2.63197	3.2335	0.0012905	0.95013	-1.91075	NWD2	37395903
cg07178945	chr12	0.0293871	-0.844938	3.23338	0.00129101	0.95013	-1.91111	FGF23;FGF23	4488800
cg11191166	chr8	-0.0502865	0.654075	-3.23324	0.00129166	0.95013	-1.91157	MTSS1;MTSS1;MTSS1	125640733
cg11650987	chr12	0.0237255	2.88767	3.23304	0.00129255	0.95013	-1.91221	CLEC7A;CLEC7A;CLEC7A;CLEC7A;CLEC7A;CLEC7A	10280440
cg25144207	chr4	-0.0313604	-0.77031	-3.23261	0.00129443	0.95013	-1.91355	MSX1	4864302
cg14524997	chr17	-0.0224805	1.2807	-3.2325	0.00129494	0.95013	-1.9139	RAI1	17677641
cg05101427	chr6	-0.0274744	3.96066	-3.2325	0.00129494	0.95013	-1.91391	DAAM2;DAAM2	39868152
cg03852018	chr2	-0.0269215	-2.54626	-3.23148	0.00129949	0.95013	-1.91713	KIF5C	149634410
cg00459550	chr1	0.0326644	3.62642	3.23141	0.0012998	0.95013	-1.91735		185291092
cg07464092	chr17	0.0187672	-5.19589	3.23096	0.00130181	0.95013	-1.91876	ABR;ABR	1082705
cg23006394	chr7	0.0291953	2.30883	3.23083	0.0013024	0.95013	-1.91918		76015856
cg13127213	chr19	-0.0469141	-3.78156	-3.23073	0.00130284	0.95013	-1.91949	LOC100505715	44406109
cg17714010	chr17	0.0257181	3.85541	3.23055	0.00130364	0.95013	-1.92006	CHMP6	78968450
cg24866538	chr6	0.0297088	-5.69136	3.23029	0.00130482	0.95013	-1.92088	DHX16;DHX16	30640489
cg26022214	chr5	-0.0411718	-3.93025	-3.22948	0.00130846	0.95013	-1.92344	EBF1;EBF1;EBF1	158521965
cg22262168	chr9	-0.0321756	-3.76347	-3.22944	0.00130864	0.95013	-1.92357	MOBKL2B	27528999
cg18703150	chr11	-0.0375974	2.03455	-3.2294	0.00130884	0.95013	-1.92371	RIC3;RIC3;RIC3;RIC3;RIC3	8189600
cg15956680	chr2	0.0285235	-1.09959	3.22926	0.00130944	0.95013	-1.92413		29195923
cg24035164	chr10	-0.035569	-3.68999	-3.2292	0.00130973	0.95013	-1.92434		93646991
cg09426508	chr7	0.0523512	-0.699996	3.22866	0.00131214	0.95013	-1.92602		57290290
cg18181703	chr17	-0.0338139	-0.0590957	-3.22843	0.00131317	0.95013	-1.92675	SOCS3	76354621
cg12733595	chr1	-0.0282384	-4.34677	-3.22796	0.00131532	0.95013	-1.92825	NSUN4	46806340
cg03509437	chr12	0.0300166	2.76494	3.22753	0.00131725	0.95013	-1.92959	RPH3A;RPH3A;RPH3A;RPH3A	113304564
cg03825493	chr20	0.0333232	3.6584	3.22703	0.00131954	0.95013	-1.93119	DLGAP4	35058871
cg11397754	chr15	-0.0497782	0.999152	-3.22676	0.00132072	0.95013	-1.93201	MYO1E	59646585
cg02083080	chr6	-0.0332997	3.39529	-3.22659	0.00132149	0.95013	-1.93255		169104434
cg12288256	chr12	-0.0846026	2.6733	-3.22657	0.00132162	0.95013	-1.93264		92805752
cg00378313	chr13	-0.0221148	3.29919	-3.22602	0.00132412	0.95013	-1.93437		74779339
cg11987068	chr15	-0.027284	2.33525	-3.22544	0.00132676	0.95013	-1.9362		77900788
cg11081941	chr7	0.0455842	-5.08304	3.22534	0.00132721	0.95013	-1.93651	NOD1	30518533
cg01154985	chr16	-0.0460722	3.39534	-3.22494	0.00132901	0.95013	-1.93776	BANP;BANP	88072295
cg01385708	chr16	0.039911	3.0316	3.22478	0.00132973	0.95013	-1.93826		4373570
cg12038582	chr9	0.033325	2.4148	3.22356	0.00133532	0.95013	-1.9421	RFX3-AS1	3684159
cg26280778	chr8	0.0542092	1.81665	3.22348	0.00133567	0.95013	-1.94235	C8orf42	496739
cg27439566	chr15	0.0231055	3.87932	3.22322	0.0013369	0.95013	-1.94319		73308199
cg02723856	chr15	-0.0395561	-3.07587	-3.22311	0.00133738	0.95013	-1.94352		53086726
cg11982311	chr2	-0.0295004	-4.0854	-3.22246	0.00134036	0.95013	-1.94557		60783010
cg13286351	chr11	-0.0279382	-3.93478	-3.22237	0.00134079	0.95013	-1.94586	KCNJ5;C11orf45	128775699
cg15745900	chr8	0.0776179	-5.69316	3.22226	0.00134129	0.95013	-1.9462	PREX2;PREX2	68864549
cg01499619	chr5	0.0321279	2.61583	3.22215	0.0013418	0.95013	-1.94655		179205250
cg23938496	chr11	0.0316955	-5.02459	3.22177	0.00134356	0.95013	-1.94775	MAML2	96076471
cg24608074	chr22	0.0315043	3.00911	3.22162	0.00134426	0.95013	-1.94823	TUBA8;TUBA8	18596014
cg04934643	chr14	-0.0335376	3.76388	-3.22159	0.00134437	0.95013	-1.94831	PACS2;PACS2	105817512
cg07232435	chr8	0.0270112	-5.44947	3.22157	0.00134447	0.95013	-1.94837	KIAA0196;NSMCE2;KIAA0196	126103969
cg08853494	chr4	0.0331919	-5.68696	3.22078	0.00134811	0.95013	-1.95086	RCHY1;THAP6;THAP6;RCHY1;RCHY1	76439657
cg25590444	chr1	-0.0278644	2.8497	-3.22077	0.00134816	0.95013	-1.95089		9675560
cg16635863	chr21	-0.0302525	3.88175	-3.22069	0.00134852	0.95013	-1.95114	BACE2;BACE2;BACE2	42618019
cg25717470	chr12	0.0499063	2.98946	3.22049	0.00134947	0.95013	-1.95178		132946200
cg21342785	chr8	0.0236596	3.15897	3.2204	0.00134986	0.95013	-1.95205	ANK1	41707516
cg12513795	chr3	-0.0349886	-4.06576	-3.22008	0.00135136	0.95013	-1.95307	C3orf59	192636139
cg13010014	chr11	0.034793	0.508102	3.21962	0.00135347	0.95013	-1.9545	ROBO3	124740965
cg05946647	chr15	-0.0213867	-0.561317	-3.2196	0.00135359	0.95013	-1.95458	BAHD1;BAHD1;BAHD1	40736236
cg19913711	chr6	-0.0647688	3.55158	-3.21929	0.00135502	0.95013	-1.95555	NEU1	31827912
cg13120534	chr14	0.0205083	3.51958	3.21895	0.00135662	0.95013	-1.95664	PPIL5;PPIL5	50063923
cg02997296	chr5	0.0280139	3.07369	3.21893	0.00135669	0.95013	-1.95668	FNIP1;FNIP1	130982693
cg00001793	chr12	0.048193	1.51983	3.21889	0.00135688	0.95013	-1.95681	ETV6	11905390
cg12538991	chr12	-0.0414673	-4.3558	-3.21853	0.00135855	0.95013	-1.95794	DENND5B;DENND5B;DENND5B-AS1	31744456
cg16970357	chr11	0.041435	-2.39577	3.2185	0.0013587	0.95013	-1.95804	PAX6;PAX6;PAX6	31820209
cg12037305	chr6	0.0246487	-6.24526	3.2183	0.00135962	0.95013	-1.95866	BACH2;BACH2	91005162
cg22188880	chr2	-0.0231537	-4.0775	-3.21816	0.00136026	0.95013	-1.95909	C2orf15;TSGA10;TSGA10	99758151
cg16197264	chr12	0.0352292	1.91741	3.21777	0.00136211	0.95013	-1.96034	MUC19	40811854
cg08742789	chr10	-0.0181435	0.753238	-3.21757	0.00136301	0.95013	-1.96095		72720262
cg27004481	chr4	-0.0171586	3.13894	-3.21754	0.00136316	0.95013	-1.96105	PDLIM5;PDLIM5;PDLIM5;PDLIM5;PDLIM5;PDLIM5;PDLIM5;PDLIM5;PDLIM5;PDLIM5	95374952
cg20587336	chr8	0.037284	-5.09151	3.21742	0.00136375	0.95013	-1.96145	ARMC1	66546482
cg12471981	chr8	0.0208212	2.59009	3.21711	0.0013652	0.95013	-1.96243		49821291
cg14776763	chr19	0.0417179	-3.37146	3.21643	0.00136836	0.95013	-1.96455	ZNF607	38210932
cg19390675	chr7	-0.0357942	3.43327	-3.21602	0.00137028	0.95013	-1.96584		44831098
cg15956558	chr11	-0.0334892	3.74038	-3.21598	0.00137046	0.95013	-1.96595		1360203
cg24383718	chr16	-0.0288136	0.958827	-3.21593	0.00137073	0.95013	-1.96614	KIAA0556	27650786
cg14553611	chr7	0.0209852	3.53888	3.21515	0.0013744	0.95013	-1.96859	HDAC9;HDAC9;HDAC9;HDAC9;HDAC9;HDAC9;HDAC9;HDAC9;HDAC9	18650365
cg17892725	chr5	-0.0163247	3.87879	-3.21507	0.00137476	0.95013	-1.96883	GALNT10	153720792
cg18472460	chr22	-0.0346586	-4.59083	-3.21504	0.00137491	0.95013	-1.96893	BIK	43506649
cg15260400	chr4	-0.0268189	-0.200053	-3.21498	0.0013752	0.95013	-1.96912	PLAC8;PLAC8	84037262
cg14541721	chr18	0.030383	3.27359	3.21494	0.00137536	0.95013	-1.96923	ALPK2	56179539
cg13518079	chr20	0.110319	-0.916564	3.2144	0.00137791	0.95013	-1.97093	EBF4	2675072
cg14024356	chr1	0.0430031	-4.21603	3.21419	0.00137888	0.95013	-1.97158	PYGO2;PYGO2	154934173
cg13771161	chr9	-0.0231861	2.63905	-3.2138	0.00138073	0.95013	-1.97281	SLC35D2	99146400
cg20069090	chr13	-0.0309806	3.49267	-3.21356	0.00138187	0.95013	-1.97356	POLR1D	28240007
cg26140958	chr2	-0.0244785	3.755	-3.21324	0.0013834	0.95013	-1.97458	COL4A4	227898833
cg03584879	chr10	-0.0134465	4.04755	-3.21249	0.00138693	0.95013	-1.97692	FAM190B	86224508
cg19326856	chr1	0.0197026	5.43717	3.21165	0.00139094	0.95013	-1.97957	KDM4A;KDM4A-AS1	44170220
cg26847917	chr14	-0.0264782	3.68131	-3.21165	0.00139096	0.95013	-1.97958	IFT43;IFT43;IFT43;IFT43;IFT43	76459716
cg11694427	chr16	-0.0261555	2.31881	-3.21118	0.00139317	0.95013	-1.98104	FHOD1	67265043
cg20999565	chr14	0.018039	-0.83793	3.21076	0.00139516	0.95013	-1.98235	ZFYVE26	68265668
cg26818821	chr1	0.0345031	-0.214937	3.21061	0.00139588	0.95013	-1.98282	IGSF21	18700891
cg23968893	chr1	-0.0416245	1.78641	-3.21008	0.00139843	0.95013	-1.9845	MAEL	166958308
cg24000657	chr10	-0.0291105	2.97102	-3.20997	0.00139894	0.95013	-1.98483		76998433
cg05596126	chr3	-0.0159797	-0.56876	-3.20965	0.00140048	0.95013	-1.98584		197184641
cg14373431	chr19	0.0315444	2.10048	3.20941	0.00140162	0.95013	-1.98659	SIPA1L3	38468880
cg13307782	chr5	-0.0157567	3.58061	-3.20908	0.00140323	0.95013	-1.98764		77291146
cg11617031	chr2	0.0362705	2.63798	3.20813	0.00140778	0.95013	-1.99061	MERTK	112730761
cg21203984	chr5	0.179838	2.63629	3.20778	0.00140948	0.95013	-1.99172		92549171
cg20582814	chr20	0.0236635	3.33389	3.20769	0.00140989	0.95013	-1.99199	FAM65C;FAM65C	49277027
cg25175014	chr20	0.0204639	2.7942	3.20725	0.00141201	0.95013	-1.99336		3448307
cg24111955	chr7	-0.0387553	-4.8771	-3.20721	0.00141222	0.95013	-1.9935		64734226
cg10640852	chr18	0.0292239	2.67015	3.20705	0.00141296	0.95013	-1.99398		1392153
cg22462396	chr8	-0.0543429	-0.487221	-3.20703	0.00141307	0.95013	-1.99405	FDFT1;FDFT1;FDFT1;FDFT1;FDFT1;FDFT1;FDFT1;FDFT1;FDFT1;FDFT1;FDFT1;FDFT1	11666694
cg14061564	chr2	-0.0145643	3.90128	-3.20657	0.00141531	0.95013	-1.99551	HS1BP3	20835032
cg04749840	chr6	0.0468705	3.27324	3.20565	0.00141976	0.95013	-1.99839	SCML4	108095067
cg10354811	chr14	0.0400576	2.42605	3.20546	0.00142067	0.95013	-1.99898		104944443
cg08266366	chr12	0.0593923	-3.17629	3.20535	0.00142123	0.95013	-1.99934	AQP5	50354998
cg27287456	chr16	-0.0203984	3.43422	-3.20529	0.0014215	0.95013	-1.99951		73369306
cg02368591	chr11	0.0360178	2.30288	3.20525	0.00142168	0.95013	-1.99963	MMP12	102746365
cg20382028	chr21	-0.016311	3.28805	-3.205	0.00142292	0.95013	-2.00042	MCM3AP	47703630
cg22550528	chr5	-0.0497118	-3.84863	-3.20496	0.0014231	0.95013	-2.00055		162992841
cg27124774	chr5	-0.0382553	-3.60255	-3.20455	0.0014251	0.95013	-2.00183	PCDHB10	140571888
cg22345515	chr8	0.0216441	-5.21469	3.20454	0.00142515	0.95013	-2.00186	PXMP3;PXMP3	77912568
cg18297610	chr19	-0.0316918	-4.46204	-3.20445	0.00142557	0.95013	-2.00214	U2AF2;U2AF2	56165340
cg07927107	chr10	0.0246849	2.63092	3.2041	0.0014273	0.95013	-2.00324		29193234
cg16895783	chr8	-0.0177575	4.20634	-3.20387	0.00142842	0.95013	-2.00397	MFHAS1	8752298
cg19315818	chr5	-0.0150445	1.39557	-3.2037	0.00142926	0.95013	-2.0045	LOC101929412	10502975
cg20005350	chr5	0.0378348	1.07347	3.20351	0.00143015	0.95013	-2.00508		111478628
cg14054883	chr9	0.0330724	1.71991	3.20265	0.00143435	0.95013	-2.00777	SYK;SYK;SYK;SYK	93619467
cg07590621	chr11	0.0321969	2.89518	3.20237	0.00143573	0.95013	-2.00865	CAPN5	76831806
cg24796046	chr10	-0.0183471	1.14014	-3.20232	0.00143599	0.95013	-2.00882		132136401
cg26311374	chr14	0.0188329	3.63198	3.20202	0.00143745	0.95013	-2.00975	SNHG24	101443216
cg03727248	chr5	-0.0288258	2.39415	-3.202	0.00143757	0.95013	-2.00983	DOCK2	169206480
cg05228196	chr13	-0.022994	3.84482	-3.20126	0.00144117	0.95013	-2.01212	ABCC4;ABCC4	95901718
cg06475370	chr19	-0.0227671	4.25488	-3.20122	0.00144138	0.95013	-2.01225	ZNF331;ZNF331;ZNF331	54081234
cg19986202	chr3	0.0175025	-5.19904	3.20114	0.00144177	0.95013	-2.0125	MECOM	169379554
cg05350030	chr16	-0.0439658	3.16542	-3.2011	0.00144197	0.95013	-2.01263	ATP2C2;ATP2C2;ATP2C2	84493038
cg22205937	chr8	-0.0452875	-0.788688	-3.20107	0.00144215	0.95013	-2.01274		25548041
cg23778363	chr6	0.0306958	-4.2552	3.20074	0.00144374	0.95013	-2.01375	PRDM1;PRDM1	106546038
cg04468927	chr16	-0.033309	3.0417	-3.20072	0.00144384	0.95013	-2.01381	COG4	70514664
cg07095836	chr7	-0.0355844	1.21518	-3.20058	0.00144456	0.95013	-2.01427		62574925
cg25778304	chr13	-0.031127	-3.38843	-3.20054	0.00144475	0.95013	-2.01439		28371682
cg11444072	chr2	0.034382	2.97753	3.20024	0.00144619	0.95013	-2.01531	ASAP2;ASAP2	9427798
cg20299247	chr8	-0.0189254	4.21058	-3.20019	0.00144647	0.95013	-2.01549	EIF2C2;EIF2C2	141550879
cg06188448	chr16	-0.0368995	-3.5239	-3.20018	0.00144652	0.95013	-2.01551	MMP25;MMP25-AS1	3108453
cg09107432	chr20	0.0191529	4.78292	3.1997	0.00144887	0.95013	-2.01701	TGM6	2361461
cg18822598	chr10	0.0328095	2.84092	3.1997	0.00144889	0.95013	-2.01702	FAM24A	124670078
cg14120058	chr1	0.0342373	2.79122	3.19941	0.00145031	0.95013	-2.01792	C1orf116;C1orf116	207206370
cg13396858	chr9	0.0852498	-2.62962	3.19939	0.00145043	0.95013	-2.01799		134249466
cg20148519	chr1	0.0294421	1.57971	3.19937	0.00145049	0.95013	-2.01803		223678209
cg17111463	chr16	0.0229849	4.73951	3.19925	0.00145112	0.95013	-2.01843		11498716
cg26019707	chr17	0.0210446	2.78232	3.1987	0.0014538	0.95013	-2.02013		39076746
cg23466144	chr2	0.0182438	3.36875	3.19867	0.00145396	0.95013	-2.02022	PDE11A;PDE11A;PDE11A;PDE11A;PDE11A;PDE11A;PDE11A;PDE11A	178562071
cg10596268	chr12	-0.0192523	3.3068	-3.19783	0.00145817	0.95013	-2.02287		93346409
cg08433486	chr5	0.0214342	-5.50348	3.19764	0.00145911	0.95013	-2.02347	DEPDC1B;DEPDC1B	59996025
cg06178073	chr6	0.0516471	0.412841	3.19747	0.00145994	0.95013	-2.02399	ZNF204P	27343415
cg18928442	chr9	0.0164264	4.22695	3.19723	0.00146112	0.95013	-2.02473		114742754
cg21418247	chr5	-0.0201222	2.82078	-3.1972	0.00146129	0.95013	-2.02484	GHR;GHR;GHR;GHR;GHR;GHR;GHR;GHR;GHR;GHR;GHR	42599413
cg27478035	chr2	-0.0300784	-4.49803	-3.19713	0.00146162	0.95013	-2.02504	CIR1;SCRN3	175260614
cg18130905	chr18	0.0210938	3.86784	3.19686	0.00146296	0.95013	-2.02588	C18orf34;C18orf34	30517666
cg12901835	chr7	-0.0339113	2.6526	-3.19646	0.00146497	0.95013	-2.02714	GNA12;GNA12;GNA12	2847923
cg04478133	chr15	0.0296733	-1.67503	3.19637	0.00146542	0.95013	-2.02742		75365722
cg19583287	chr3	0.0269011	3.33794	3.19592	0.00146768	0.95013	-2.02883	LOC253573	186205811
cg14919044	chr1	-0.0241015	4.40656	-3.19585	0.00146802	0.95013	-2.02905	RCSD1	167652688
cg15734565	chr9	-0.026617	3.67678	-3.19522	0.00147118	0.95013	-2.03102	LINC00476	98596837
cg05628902	chr12	0.0960228	-0.559522	3.19489	0.00147282	0.95013	-2.03204	ATG101;ATG101	52462839
cg07461572	chr8	0.0337952	0.660712	3.19452	0.00147468	0.95013	-2.0332		1955117
cg15465569	chr5	0.0261148	2.12445	3.1944	0.00147531	0.95013	-2.03359	WDR70	37737940
cg23010507	chr5	0.0339923	0.594509	3.19438	0.00147539	0.95013	-2.03364		1555887
cg09987620	chr10	0.0226573	4.4896	3.1942	0.00147631	0.95013	-2.03422	CACNB2;CACNB2;CACNB2;CACNB2;CACNB2;CACNB2;CACNB2	18549439
cg12149606	chr14	-0.0429792	-0.189228	-3.19341	0.00148029	0.95013	-2.03668	TMED10	75614186
cg06219204	chr16	-0.0324715	1.72917	-3.19305	0.00148209	0.95013	-2.0378		88299223
cg01245860	chr22	-0.0291287	3.87059	-3.19305	0.0014821	0.95013	-2.0378	MICALL1	38318242
cg06411901	chr12	0.0241002	-5.09995	3.19287	0.00148301	0.95013	-2.03836	NDUFA4L2	57634549
cg20489026	chr1	-0.0424776	-6.27083	-3.19258	0.00148447	0.95013	-2.03927	KCNJ9	160053931
cg15652120	chr12	-0.0296468	-4.29739	-3.19242	0.00148524	0.95013	-2.03975	ELK3;ELK3	96588210
cg25410896	chr13	0.0360668	-4.45053	3.19232	0.00148578	0.95013	-2.04007	MRPS31	41345530
cg22300320	chr17	-0.0194811	3.41682	-3.1923	0.00148589	0.95013	-2.04014	BAIAP2;BAIAP2;BAIAP2;BAIAP2	79027117
cg21690709	chr19	-0.0236892	-2.57508	-3.192	0.00148739	0.95013	-2.04107	TECR;TECR;TECR	14667552
cg15464305	chr1	-0.0133202	3.79425	-3.19177	0.00148857	0.95013	-2.0418		207062863
cg10962090	chr5	-0.0293196	2.11839	-3.19112	0.00149187	0.95013	-2.04383	RASGRF2	80424630
cg19936016	chr4	0.033541	5.44797	3.1911	0.00149193	0.95013	-2.04386	CTBP1;CTBP1	1206045
cg20038219	chr7	0.0586226	-1.64296	3.19104	0.00149227	0.95013	-2.04407		73241729
cg24440302	chr11	-0.0787303	-4.86568	-3.19102	0.00149237	0.95013	-2.04413	SIGIRR;SIGIRR;SIGIRR	406829
cg00728905	chr4	-0.0169985	4.03555	-3.1908	0.00149349	0.95013	-2.04482	GALNT7	174190080
cg05303503	chr9	-0.03796	-3.13834	-3.19035	0.00149575	0.95013	-2.04621		139776336
cg11333454	chr17	-0.0277459	1.2168	-3.19034	0.00149582	0.95013	-2.04625	FLJ40504	26609296
cg18810664	chr10	0.037129	-1.40292	3.19007	0.00149721	0.95013	-2.04711		31074367
cg03318614	chr5	-0.0489902	0.430968	-3.19002	0.00149744	0.95013	-2.04725	PCDHA1;PCDHA1;PCDHA2;PCDHA2	140174612
cg16380511	chr14	0.0398336	2.00225	3.18984	0.00149834	0.95013	-2.0478	EVL	100563138
cg06800565	chr1	-0.0317123	-5.23201	-3.18976	0.00149875	0.95013	-2.04805	UFC1	161124156
cg20468883	chr15	-0.0340798	-0.883392	-3.18956	0.0014998	0.95013	-2.04869	BNIP2	59982396
cg01432046	chr1	-0.0157779	3.63754	-3.18953	0.00149994	0.95013	-2.04877	NR5A2;NR5A2;NR5A2	200023078
cg24702579	chr7	0.111446	-1.35666	3.18744	0.00151063	0.95013	-2.05528	LINC01006	156320570
cg05479962	chr16	-0.0840836	-3.74902	-3.18743	0.00151067	0.95013	-2.05531	TGFB1I1;TGFB1I1;TGFB1I1	31488985
cg24627325	chr3	-0.0371758	0.914351	-3.18665	0.00151471	0.95013	-2.05776		101882326
cg16461134	chr11	-0.0292242	3.27118	-3.18615	0.0015173	0.95013	-2.05932	IGSF9B	133804886
cg09698846	chr8	-0.017419	3.82971	-3.1861	0.00151752	0.95013	-2.05946	ZHX2	123964152
cg07676349	chr19	0.0385786	2.57639	3.18594	0.00151837	0.95013	-2.05997	PTPRS;PTPRS;PTPRS;PTPRS	5242136
cg02932355	chr8	-0.0374131	2.61197	-3.18583	0.00151895	0.95013	-2.06032		102184648
cg17565967	chr20	0.0344024	2.66217	3.18568	0.0015197	0.95013	-2.06078	C20orf151	61002711
cg18428022	chr11	-0.0383438	2.31148	-3.18566	0.00151979	0.95013	-2.06083	HYOU1;HYOU1	118922560
cg05506365	chr2	0.0564135	-4.82695	3.18564	0.00151993	0.95013	-2.06091	POU3F3	105472193
cg03251805	chr14	-0.0471716	1.16278	-3.18558	0.00152019	0.95013	-2.06107	RBM23;RBM23;RBM23	23389211
cg17637585	chr1	0.0144031	4.3015	3.18553	0.00152047	0.95013	-2.06124		68114372
cg08614871	chr10	-0.0434505	0.53947	-3.1849	0.00152373	0.95013	-2.0632	KLF6;KLF6;KLF6;KLF6	3824555
cg25332502	chr18	-0.0244469	1.14386	-3.18479	0.0015243	0.95013	-2.06354	MBP;MBP	74832372
cg11853771	chr15	-0.0360945	2.26396	-3.18433	0.0015267	0.95013	-2.06499	LINGO1;LINGO1;LINGO1;LINGO1;LINGO1;LINGO1;LINGO1	78080337
cg18701055	chr10	0.0297462	2.52113	3.18426	0.00152704	0.95013	-2.06519		15940484
cg25942526	chr19	0.0398971	2.8713	3.18421	0.00152732	0.95013	-2.06536	EVI5L;EVI5L	7911245
cg22671421	chr10	-0.0223759	-2.87992	-3.18369	0.00153002	0.95013	-2.06698	PAX2;PAX2;PAX2;PAX2;PAX2	102507979
cg15515615	chr9	0.0250182	2.26138	3.18356	0.00153069	0.95013	-2.06738	TSTD2	100365870
cg01308247	chr18	-0.0157465	0.427698	-3.18352	0.00153089	0.95013	-2.0675	CABLES1;CABLES1;CABLES1;CABLES1	20770285
cg05709567	chr2	0.0292928	-4.02001	3.18309	0.00153313	0.95013	-2.06884	EHBP1;EHBP1;EHBP1	62932482
cg24054272	chr1	0.0411797	-1.9319	3.18295	0.00153386	0.95013	-2.06928	CLK2;CLK2	155243076
cg26550485	chr12	-0.0257239	3.78842	-3.18288	0.00153422	0.95013	-2.06949		29274598
cg23931049	chr18	0.0414828	3.05668	3.18283	0.00153448	0.95013	-2.06965	LAMA3;LAMA3;LAMA3;LAMA3	21452730
cg12200950	chr19	-0.0682315	2.881	-3.1828	0.00153461	0.95013	-2.06972	CHST8;CHST8;CHST8	34174777
cg26697093	chr20	-0.0164554	4.25343	-3.1822	0.00153779	0.95013	-2.07162	WFDC2	44097309
cg03946452	chr6	0.0267672	-5.49462	3.18216	0.001538	0.95013	-2.07174	RPS10	34393990
cg26057784	chr14	0.0485874	0.272215	3.18214	0.00153806	0.95013	-2.07178	DPF3	73362214
cg20883684	chr2	-0.0391173	3.56293	-3.18212	0.00153821	0.95013	-2.07187	C1QL2	119917385
cg07399933	chr12	0.0342854	3.94013	3.18135	0.00154221	0.95013	-2.07425	DENND5B;DENND5B	31583664
cg07614633	chr16	-0.0196174	3.38114	-3.18124	0.00154279	0.95013	-2.0746	CMIP;CMIP	81639475
cg02949340	chr10	0.0419815	-4.60671	3.18123	0.00154285	0.95013	-2.07463	KAZALD1	102820489
cg16483426	chr12	0.0274685	-6.11153	3.18114	0.00154331	0.95013	-2.07491	C12orf34	110151678
cg07711600	chr7	-0.0233338	1.51405	-3.18098	0.00154414	0.95013	-2.0754	SMO;SMO	128850188
cg04484842	chr15	0.01684	-5.99251	3.1809	0.00154455	0.95013	-2.07564	MYO9A;SENP8;SENP8;SENP8	72410733
cg11381843	chr3	-0.0243904	5.58153	-3.1806	0.00154615	0.95013	-2.07659	PAQR9	142681401
cg04813726	chr3	-0.0268457	1.68294	-3.18054	0.00154644	0.95013	-2.07676	FLNB;FLNB;FLNB;FLNB	58097766
cg19821435	chr11	-0.0174235	3.51715	-3.18022	0.00154814	0.95013	-2.07777	LOC646522	133681323
cg13147246	chr17	0.0356245	3.49264	3.17959	0.00155143	0.95013	-2.07971	YBX2	7192913
cg00153106	chr5	-0.0319672	-3.61704	-3.17951	0.00155189	0.95013	-2.07999		172671561
cg03158499	chr10	0.0273904	-3.78669	3.17936	0.00155265	0.95013	-2.08044	ACTA2;FAS;FAS;FAS;FAS;FAS;FAS;FAS	90751244
cg20872261	chr11	0.059235	2.58006	3.17928	0.0015531	0.95013	-2.0807	SLC37A2;SLC37A2	124958934
cg10456081	chr13	0.0432164	2.19946	3.17923	0.00155334	0.95013	-2.08084	FAM155A	108504723
cg27635395	chr12	0.0243513	3.69876	3.17913	0.00155385	0.95013	-2.08114	WIBG;WIBG	56295588
cg20831413	chr11	-0.0448157	-1.56613	-3.17896	0.00155475	0.95013	-2.08168	ARAP1	72460551
cg18512446	chr18	0.0330115	3.68059	3.17851	0.00155713	0.95013	-2.08307	NFATC1;NFATC1;NFATC1;NFATC1;NFATC1	77192641
cg05442902	chr22	-0.0164022	-1.45898	-3.17847	0.00155737	0.95013	-2.08322	MGC16703;P2RX6;P2RX6	21369010
cg05559485	chr3	0.0354922	2.92592	3.17826	0.00155844	0.95013	-2.08385	CADPS;CADPS;CADPS	62464048
cg24666196	chr13	0.0437175	-2.98138	3.17823	0.00155862	0.95013	-2.08395	DIS3;DIS3;PIBF1	73356591
cg23863670	chr5	-0.0157004	3.59021	-3.17776	0.00156111	0.95013	-2.08542	CCL28	43411929
cg08702857	chr9	-0.0301689	-5.06997	-3.17718	0.0015642	0.95013	-2.08723	GRHPR	37422678
cg17398808	chr1	0.0334721	2.96198	3.17703	0.00156497	0.95013	-2.08768	RCAN3;RCAN3;RCAN3;RCAN3;RCAN3;RCAN3;RCAN3;RCAN3	24834209
cg06747440	chr1	-0.0407512	-4.17934	-3.17665	0.00156697	0.95013	-2.08885		70033938
cg08133699	chr16	-0.0147715	3.40104	-3.17648	0.0015679	0.95013	-2.08939	MMP2;MMP2	55521135
cg26203738	chr2	0.0415581	1.54176	3.17568	0.00157217	0.95013	-2.09188	LINC00607	216673958
cg13060182	chr11	0.0341054	2.79751	3.17562	0.00157244	0.95013	-2.09204		107458418
cg19354681	chr12	0.0348313	-0.804985	3.17487	0.00157647	0.95013	-2.09439		48223130
cg19725899	chr17	0.0289182	3.70131	3.17432	0.00157939	0.95013	-2.09608	PRKCA	64438056
cg08341058	chr9	-0.0383942	-3.84203	-3.17369	0.00158278	0.95013	-2.09805	ASTN2	120176120
cg08272597	chr5	-0.0411215	-0.350033	-3.17362	0.00158314	0.95013	-2.09825	UIMC1;UIMC1;UIMC1	176423139
cg18864275	chr2	0.0351416	2.18073	3.17354	0.0015836	0.95013	-2.09852	LINC00299	8257163
cg25491088	chr4	0.0194224	-4.77996	3.17351	0.00158375	0.95013	-2.09861	NDUFC1	140217077
cg03337181	chr17	0.0284579	-4.82529	3.17331	0.00158484	0.95013	-2.09924		39822434
cg02046143	chr11	0.0407685	-0.807655	3.17269	0.00158817	0.95013	-2.10116	IGSF9B	133797911
cg07046885	chr11	-0.0339724	-4.89589	-3.17231	0.00159022	0.95013	-2.10235	PPP2R5B	64691615
cg20149935	chr5	0.01987	3.57465	3.17217	0.00159093	0.95013	-2.10275	IPO11;IPO11	61771492
cg17996989	chr7	0.0363249	-5.40695	3.17217	0.00159093	0.95013	-2.10275	C7orf42	66386499
cg03471705	chr14	0.0708968	-1.97973	3.1721	0.00159135	0.95013	-2.103	GTF2A1;GTF2A1;GTF2A1	81686966
cg05952462	chr9	-0.0176656	4.2978	-3.17195	0.00159216	0.95013	-2.10346	UBAC1	138838767
cg00691874	chr17	0.0285183	-0.0020318	3.17194	0.00159219	0.95013	-2.10348	SLC43A2	1521312
cg13795838	chr10	0.0280951	4.47179	3.17143	0.00159495	0.95013	-2.10507	INPP5A	134539818
cg06421634	chr5	-0.0189566	3.37743	-3.17111	0.0015967	0.95013	-2.10607		72516057
cg23218354	chr1	0.0851702	2.27078	3.17101	0.0015972	0.95013	-2.10636		2885244
cg07003645	chr5	-0.055616	2.98591	-3.17082	0.00159826	0.95013	-2.10697		7326030
cg13973985	chr19	0.0334584	-1.73961	3.17081	0.00159827	0.95013	-2.10697	EMR3;EMR3	14785604
cg08201663	chr14	-0.0595262	-0.0452623	-3.17073	0.00159873	0.95013	-2.10723	TMED10	75614414
cg04768657	chr11	-0.0184607	-5.58791	-3.17057	0.00159959	0.95013	-2.10773	KIAA1377;ANGPTL5	101785698
cg16595667	chr14	-0.0470021	0.975596	-3.17032	0.00160097	0.95013	-2.10851	KIAA1737	77567533
cg04502490	chr16	-0.0353466	-2.36656	-3.17031	0.00160102	0.95013	-2.10854	ZNF771;ZNF771	30429711
cg26385618	chr18	-0.0328385	2.67514	-3.16969	0.00160435	0.95013	-2.11045	C18orf62	73139727
cg12022824	chr18	-0.0331292	1.95771	-3.16968	0.00160441	0.95013	-2.11048	LINC01443	14945163
cg11079936	chr6	0.0453001	-0.320329	3.16935	0.00160622	0.95013	-2.11152	TRIM10;TRIM10	30124299
cg12626589	chr6	-0.0254206	2.74233	-3.16919	0.00160707	0.95013	-2.112	PPT2;PRRT1;PPT2	32120783
cg13324847	chr5	0.0270866	4.59171	3.16911	0.0016075	0.95013	-2.11225		4866456
cg09639771	chr6	-0.0189855	-0.690792	-3.16908	0.00160769	0.95013	-2.11235		149450585
cg19307090	chr11	0.0469745	1.40481	3.16893	0.00160849	0.95013	-2.11281	MRPL11;MRPL11;MRPL11	66206913
cg06782377	chr16	0.0178433	3.55241	3.16882	0.00160908	0.95013	-2.11314	TXNDC11;TXNDC11	11784014
cg10918552	chr16	0.0564588	2.30139	3.16823	0.00161232	0.95013	-2.11499	TPSG1	1276753
cg15166050	chr15	-0.0220221	3.44013	-3.16811	0.00161295	0.95013	-2.11534	LCTL	66857133
cg15056772	chr7	-0.0455574	3.4671	-3.16783	0.0016145	0.95013	-2.11623		155674940
cg05396298	chr1	0.0387357	2.74328	3.16769	0.00161527	0.95013	-2.11666	PLCH2	2430249
cg04412388	chr4	-0.0500408	0.340842	-3.16753	0.00161613	0.95013	-2.11715	LINC01060	189379748
cg03700780	chr14	-0.0286813	1.88016	-3.16705	0.00161874	0.95013	-2.11863	BATF	76005972
cg16960573	chr10	0.0196395	4.75384	3.16684	0.00161988	0.95013	-2.11927		131200784
cg15495039	chr8	-0.0308726	-4.6806	-3.16677	0.00162026	0.95013	-2.11949	BAG4;BAG4;LSM1;LSM1;LSM1	38033320
cg00056767	chr13	-0.0360585	-4.34159	-3.16649	0.00162183	0.95013	-2.12038	CCDC122;C13orf31;C13orf31	44453183
cg25618378	chr3	0.0222737	3.64531	3.16636	0.00162255	0.95013	-2.12078	CACNA1D;CACNA1D;CACNA1D	53753833
cg17903246	chr3	0.0222302	-5.76372	3.1662	0.00162339	0.95013	-2.12126	NIT2	100053926
cg22510067	chr2	-0.0216456	3.2927	-3.16558	0.00162684	0.95013	-2.1232	THSD7B	137747619
cg08454687	chr7	0.0384684	-0.451631	3.16535	0.0016281	0.95013	-2.12391		157091435
cg12316766	chr1	-0.0329809	-3.23116	-3.16512	0.00162937	0.95013	-2.12462	TP53BP2;TP53BP2	223999548
cg24152080	chr1	0.0380039	2.74958	3.16489	0.00163059	0.95013	-2.12531	SCP2;SCP2;SCP2;SCP2	53491206
cg11821795	chr22	0.0498578	1.04524	3.16472	0.00163157	0.95013	-2.12586		47611604
cg26990944	chr3	0.041629	-1.58729	3.16428	0.00163401	0.95013	-2.12723	RFTN1	16524574
cg18591181	chr5	-0.0440095	-3.86144	-3.16425	0.00163413	0.95013	-2.1273	NIM1K;NIM1K	43192888
cg27039218	chr10	0.0188883	3.46559	3.16377	0.00163678	0.95013	-2.12878	NRP1	33485389
cg14217652	chr2	0.023702	2.83252	3.16365	0.00163748	0.95013	-2.12917		221601548
cg03536654	chr22	-0.0283476	-3.69675	-3.16325	0.00163965	0.95013	-2.13038	PIK3IP1;PIK3IP1	31688645
cg05525308	chr10	0.0288741	1.87892	3.16298	0.00164119	0.95013	-2.13125		31348500
cg24109860	chr17	-0.0298549	-4.12407	-3.16291	0.00164158	0.95013	-2.13146	TMC8	76136520
cg25708695	chr3	0.0286547	3.31338	3.1629	0.00164161	0.95013	-2.13148	TP63;TP63;TP63	189353419
cg00376294	chr2	0.0380477	-0.0909374	3.16287	0.00164175	0.95013	-2.13156	SPRED2;SPRED2	65594797
cg01984450	chr5	0.0217402	-5.23689	3.16281	0.0016421	0.95013	-2.13175	STARD4;STARD4;STARD4;STARD4;STARD4;STARD4;STARD4;STARD4;STARD4;STARD4;STARD4-AS1	110848444
cg05464552	chr10	-0.0431293	1.57482	-3.16272	0.00164263	0.95013	-2.13205	GBF1;GBF1;GBF1	104043748
cg06924548	chr1	-0.05061	-0.71978	-3.1625	0.00164384	0.95013	-2.13272	SLC44A5;SLC44A5	75812997
cg14210790	chr15	-0.0285615	2.63993	-3.16243	0.0016442	0.95013	-2.13292		70877277
cg07239649	chr3	0.0181092	2.87145	3.16236	0.00164463	0.95013	-2.13316	MB21D2	192628832
cg09081554	chr9	-0.0169364	3.41487	-3.16231	0.00164487	0.95013	-2.13329	GTF3C5;GTF3C5;GTF3C5	135922501
cg13528015	chr2	0.0222543	-5.22191	3.16225	0.0016452	0.95013	-2.13348	CCDC75;HEATR5B	37311377
cg25341089	chr12	0.0292844	3.15541	3.16225	0.00164523	0.95013	-2.13349	FBRSL1	133149020
cg26666428	chr10	-0.0472088	3.96149	-3.16209	0.00164612	0.95013	-2.13399		132002170
cg07066318	chr10	-0.0325067	3.28669	-3.16208	0.00164618	0.95013	-2.13402	TCF7L2;TCF7L2;TCF7L2;TCF7L2;TCF7L2;TCF7L2;TCF7L2;TCF7L2;TCF7L2;TCF7L2;TCF7L2;TCF7L2;TCF7L2	114891762
cg02311496	chr20	-0.0372798	2.87941	-3.1616	0.00164885	0.95013	-2.13551	KCNQ2;KCNQ2;KCNQ2;KCNQ2	62038660
cg06888276	chr6	-0.0318797	3.46334	-3.1611	0.00165163	0.95013	-2.13705		167390608
cg03132276	chr4	0.0173524	3.10315	3.16108	0.00165175	0.95013	-2.13711	BST1	15732097
cg11764622	chr2	0.0181584	3.16414	3.16047	0.00165513	0.95013	-2.13899	THAP4;THAP4	242543270
cg21348210	chr2	-0.0305177	-4.76649	-3.15989	0.00165841	0.95013	-2.1408		88650305
cg03639603	chr6	-0.0281463	-5.29786	-3.15985	0.0016586	0.95013	-2.1409	HIST1H2BN;HIST1H2AK	27806234
cg13973916	chr17	-0.0286911	3.91633	-3.15981	0.00165883	0.95013	-2.14103		45026969
cg21505925	chr21	0.0540642	-2.23592	3.1595	0.00166057	0.95013	-2.14199	DYRK1A;DYRK1A;DYRK1A;DYRK1A;DYRK1A	38807423
cg08646355	chr7	-0.0287566	2.79355	-3.15949	0.00166062	0.95013	-2.14202	STEAP2;STEAP2;STEAP2	89844867
cg14456682	chr7	-0.0283332	2.76167	-3.15948	0.00166069	0.95013	-2.14206	GET4	926623
cg08238677	chr11	0.0183815	4.6528	3.15947	0.00166073	0.95013	-2.14208	HYLS1	125753051
cg01513538	chr9	-0.0238668	2.83054	-3.15898	0.00166347	0.95013	-2.14359	RCL1	4804014
cg03638642	chr16	-0.0265239	-4.21594	-3.15885	0.00166419	0.95013	-2.14399	HAGH;FAHD1;FAHD1;HAGH;FAHD1	1877211
cg12044076	chr6	-0.0313791	3.31656	-3.15857	0.00166578	0.95013	-2.14486	LY6G5B	31638344
cg27315279	chr10	-0.0389048	-4.87443	-3.1585	0.00166618	0.95013	-2.14508	GRK5	120966843
cg06982805	chr11	0.0813749	-4.71089	3.15838	0.00166683	0.95013	-2.14544	FAR1	13690105
cg06833665	chr1	-0.0277477	1.08498	-3.15832	0.00166719	0.95013	-2.14564	GLIS1	54154751
cg05217781	chr8	-0.0184151	3.77637	-3.15821	0.00166783	0.95013	-2.14599	ASAH1;ASAH1;ASAH1	17921267
cg27411706	chr8	0.0292542	2.91655	3.15808	0.00166853	0.95013	-2.14637	KIAA0146	48389903
cg11290860	chr5	-0.0377121	-3.78347	-3.15776	0.00167032	0.95013	-2.14735		50674642
cg09495153	chr2	-0.0350103	3.51483	-3.15732	0.0016728	0.95013	-2.14871		7488819
cg20228788	chr7	-0.0416564	2.6815	-3.15687	0.00167537	0.95013	-2.15012	PTCD1	99032619
cg09397653	chr15	0.0315036	2.26789	3.15682	0.00167566	0.95013	-2.15028	ITGA11	68643403
cg27124856	chr16	-0.0301037	-1.27939	-3.15672	0.0016762	0.95013	-2.15057	SLC5A2;SLC5A2	31499881
cg14027912	chr3	-0.0298548	2.57445	-3.15638	0.00167812	0.95013	-2.15162	ITGB5	124489115
cg16847760	chr8	0.0400508	-0.12802	3.15636	0.00167825	0.95013	-2.15169		28912915
cg20699204	chr18	0.0323026	2.32622	3.15635	0.0016783	0.95013	-2.15172	SPIRE1;SPIRE1;SPIRE1	12622286
cg19263868	chr10	-0.0436559	-2.53106	-3.15603	0.00168009	0.95013	-2.15269	KIAA1598;KIAA1598	118652838
cg15334006	chr15	-0.0284212	3.51108	-3.15603	0.0016801	0.95013	-2.1527	PLA2G4F;PLA2G4F	42449916
cg16791057	chr2	0.033993	-1.31139	3.156	0.00168031	0.95013	-2.15281	KCNS3;KCNS3	18058965
cg25873362	chr9	-0.0242635	-3.57561	-3.15596	0.00168051	0.95013	-2.15292	SNORD24;MED22;MED22;RPL7A	136215151
cg17956443	chr11	0.0206233	4.24344	3.15571	0.00168194	0.95013	-2.1537	HCCA2	1526270
cg24859484	chr2	0.031007	-4.03248	3.15547	0.00168328	0.95013	-2.15443	SP3;SP3;SP3	174830050
cg19521420	chr15	0.0191036	-5.53618	3.15543	0.00168353	0.95013	-2.15457	SMAD3	67358109
cg02242572	chr1	0.0387337	3.04102	3.15542	0.0016836	0.95013	-2.1546		27187994
cg19626761	chr2	-0.0224318	2.81111	-3.1554	0.00168371	0.95013	-2.15466	FOSL2	28624649
cg05809385	chr11	-0.0181873	3.26487	-3.15533	0.00168407	0.95013	-2.15486		74040857
cg07951103	chr15	0.0319063	4.33357	3.15517	0.00168501	0.95013	-2.15537		97300018
cg04962027	chr7	-0.0200807	3.17399	-3.15477	0.00168725	0.95013	-2.15659	HIPK2;HIPK2	139256352
cg05595699	chr21	0.0251127	3.1487	3.15464	0.00168803	0.95013	-2.15701	DYRK1A	38777767
cg07938459	chr12	-0.0302189	-3.23187	-3.1546	0.00168825	0.95013	-2.15713	PTPN6	7055586
cg08520742	chr12	-0.026063	2.48795	-3.15428	0.00169005	0.95013	-2.1581	KDM2B;KDM2B	121882033
cg08532724	chr20	-0.014871	4.58026	-3.1542	0.0016905	0.95013	-2.15835	EPB41L1;EPB41L1;EPB41L1;EPB41L1	34690295
cg21047823	chr2	-0.0237865	-3.27278	-3.15409	0.00169112	0.95013	-2.15868		172971306
cg25292359	chr20	-0.0290876	3.45824	-3.15408	0.00169118	0.95013	-2.15872		50820973
cg19920161	chr19	0.0284106	2.55725	3.15395	0.00169195	0.95013	-2.15913	ZNF880	52877446
cg05427984	chr11	-0.0201697	3.92241	-3.15327	0.00169583	0.95013	-2.16123	SPON1	14283824
cg23442151	chr1	-0.0439254	-2.90673	-3.15291	0.00169785	0.95013	-2.16232	CSMD2;C1orf94	34631390
cg19137748	chr11	0.0219891	5.16719	3.15283	0.00169831	0.95013	-2.16257	CCND1	69466054
cg11454262	chr16	0.0213313	1.25922	3.15266	0.00169928	0.95013	-2.16309		17170737
cg16668637	chr10	0.0371268	1.4149	3.15258	0.00169977	0.95013	-2.16335		85787398
cg16251107	chr16	0.039674	3.18001	3.15232	0.00170124	0.95013	-2.16415		29204383
cg10394385	chr17	0.0369672	-3.69608	3.15216	0.00170217	0.95013	-2.16464	PGAP3;PGAP3;ERBB2	37844289
cg22078284	chr6	-0.024707	0.377632	-3.15216	0.00170217	0.95013	-2.16465	MDGA1	37635331
cg17177069	chr3	0.0290621	2.55922	3.15202	0.00170298	0.95013	-2.16508	SFMBT1	52964898
cg22116712	chr17	-0.0276325	-1.24372	-3.15126	0.00170736	0.95013	-2.16743	KIF1C;INCA1;INCA1;INCA1;INCA1	4900376
cg09448982	chr19	-0.026266	-4.23218	-3.15115	0.00170794	0.95013	-2.16774	ZNF808	53030996
cg15170783	chr11	0.040969	-5.46428	3.15114	0.00170801	0.95013	-2.16778	TSKU	76494226
cg08842189	chr17	-0.0407048	-2.43838	-3.15106	0.00170851	0.95013	-2.16805		14264441
cg16120927	chr11	-0.0332432	-5.17018	-3.151	0.00170885	0.95013	-2.16823	C11orf95	63536330
cg09645699	chr3	-0.027799	3.72048	-3.15097	0.001709	0.95013	-2.16831	IQSEC1;IQSEC1	12977543
cg13347761	chr10	-0.0229634	1.70084	-3.15077	0.00171013	0.95013	-2.16892		4075946
cg21512051	chr14	-0.0225698	3.04995	-3.15052	0.00171157	0.95013	-2.16969	ARG2	68108821
cg00638945	chr9	0.0495665	0.993829	3.15044	0.00171206	0.95013	-2.16995	PTCH1;PTCH1;PTCH1;PTCH1;PTCH1;PTCH1;PTCH1	98266643
cg11813116	chr19	-0.0318809	-4.35485	-3.1502	0.00171345	0.950207	-2.17069		58666767
cg03851975	chr2	0.0381539	0.985184	3.14976	0.00171597	0.950298	-2.17204	TRPM8	234847247
cg07710560	chr12	0.0393944	-3.4965	3.14974	0.00171612	0.950298	-2.17212	PRMT8	3602069
cg23481102	chr7	-0.0358767	-1.55543	-3.14949	0.00171754	0.950393	-2.17287		45442673
cg05990549	chr4	0.0377473	-3.8424	3.1492	0.00171922	0.950479	-2.17377	GLRA3;GLRA3	175750562
cg21915910	chr5	-0.0846313	2.50699	-3.14903	0.0017202	0.950479	-2.17429	PCDHA2;PCDHA1;PCDHA3;PCDHA3;PCDHA1	140182627
cg11571588	chr1	-0.0256602	4.13147	-3.14875	0.00172184	0.950693	-2.17516	SRM	11114821
cg26451198	chr15	-0.0238522	3.49512	-3.14663	0.00173416	0.955101	-2.18169	SCAMP2	75146573
cg18928900	chr6	-0.023228	-1.9179	-3.14662	0.0017342	0.955101	-2.18171		170605493
cg03698393	chr15	-0.0303698	-4.55965	-3.14622	0.00173651	0.955101	-2.18293	HAPLN3	89438795
cg05630213	chr17	-0.0179102	1.39674	-3.14587	0.00173856	0.955101	-2.18401	LRRC3C	38100657
cg16761752	chr17	0.0275755	-5.21183	3.14564	0.00173995	0.955101	-2.18474	RARA;RARA;RARA	38474378
cg15776636	chr2	-0.0431311	-2.84627	-3.14534	0.00174169	0.955101	-2.18566		45182392
cg27312709	chr1	-0.0294835	4.0331	-3.14514	0.00174287	0.955101	-2.18628	CHD5	6202080
cg11902424	chr5	-0.0362972	2.20859	-3.14407	0.00174916	0.955101	-2.18957		2252995
cg22668740	chr12	-0.0159672	-1.04104	-3.14403	0.0017494	0.955101	-2.18969		54788291
cg09231084	chr13	-0.0169216	3.68809	-3.144	0.00174957	0.955101	-2.18978		28056244
cg08204477	chr1	0.0249302	3.09804	3.14367	0.00175149	0.955101	-2.19079	TDRD5;TDRD5;TDRD5;TDRD5;TDRD5	179633122
cg21755044	chr8	-0.0334927	2.34868	-3.14335	0.00175335	0.955101	-2.19176	LOC100133669	144069697
cg09850661	chr12	0.0255055	-5.29246	3.14306	0.00175508	0.955101	-2.19266		125424758
cg08830754	chr6	0.0446817	-2.95591	3.14283	0.00175642	0.955101	-2.19336	GSTA4	52860234
cg05395704	chr10	0.0272522	2.59659	3.14265	0.00175751	0.955101	-2.19393	C10orf11	77955775
cg14275354	chr11	-0.0275116	4.87508	-3.14262	0.00175767	0.955101	-2.19401		129151952
cg15053404	chr10	0.0356276	2.45064	3.14259	0.00175785	0.955101	-2.1941		112617890
cg06162185	chr10	0.0279985	3.78544	3.14251	0.00175833	0.955101	-2.19435		8546551
cg01488191	chr17	-0.0272677	2.95027	-3.14226	0.0017598	0.955101	-2.19512	DHRS7B	21033752
cg12329853	chr10	-0.0707363	3.05763	-3.14222	0.00176003	0.955101	-2.19524	MIR604;SVIL;SVIL	29834266
cg18153977	chr8	0.107035	-3.03049	3.14221	0.00176011	0.955101	-2.19528		144952929
cg19579058	chr2	-0.0372965	-3.56169	-3.14201	0.00176127	0.955101	-2.19588		233389143
cg26254193	chr12	-0.0230391	3.75092	-3.142	0.00176134	0.955101	-2.19592	ARNTL2	27536519
cg07931714	chr10	-0.0316146	-5.09348	-3.14156	0.00176396	0.955101	-2.19728	PYROXD2;PYROXD2	100174962
cg08564307	chr22	0.0235827	-5.30584	3.14153	0.00176413	0.955101	-2.19737	LIMK2	31608664
cg09953583	chr14	0.0283541	2.63193	3.14144	0.00176468	0.955101	-2.19765		22974144
cg01345395	chr6	-0.0612573	3.68818	-3.14126	0.00176571	0.955101	-2.19818		170525514
cg07114353	chr18	-0.0217746	-3.74922	-3.14106	0.00176694	0.955101	-2.19882		20139442
cg01845303	chr12	-0.0205972	2.95542	-3.14098	0.00176741	0.955101	-2.19907	PLBD1	14694314
cg10950272	chr7	0.0322666	-4.75019	3.14034	0.00177121	0.955101	-2.20103	GLI3	42276881
cg01074643	chr2	0.0145633	5.17354	3.13956	0.00177582	0.955101	-2.20341	TSSC1	3337709
cg08493911	chr12	0.0303596	-4.84273	3.13923	0.00177779	0.955101	-2.20442	PTGES3;PTGES3;PTGES3;PTGES3;PTGES3;PTGES3;PTGES3	57082291
cg19389370	chr11	-0.0158798	3.76781	-3.13914	0.00177831	0.955101	-2.20469	SBF2	10161484
cg24505618	chr15	0.0905189	-4.22989	3.13894	0.00177955	0.955101	-2.20533	DUOX1;DUOX1;DUOXA1;DUOXA1	45422054
cg06985534	chr1	0.0202377	-5.74682	3.13886	0.00178	0.955101	-2.20556	MAN1A2	117909609
cg25741533	chr19	-0.0379989	-2.66323	-3.13828	0.00178348	0.955101	-2.20735		5829199
cg18357279	chr5	0.0284386	2.98391	3.13767	0.00178713	0.955101	-2.20922		152603339
cg21462785	chr12	0.0316783	2.11279	3.13696	0.00179139	0.955101	-2.2114	OR6C2	55845955
cg11264678	chr17	0.0310864	1.63975	3.13658	0.00179371	0.955101	-2.21258	STAT3;STAT3;STAT3	40466210
cg10671233	chr7	0.0277305	1.3518	3.13654	0.00179389	0.955101	-2.21267		51713461
cg25645178	chr20	0.0758399	0.0213789	3.13648	0.00179428	0.955101	-2.21287	HM13;HM13;HM13;PSIMCT-1	30135149
cg17664233	chr6	-0.0360694	2.91773	-3.13647	0.00179435	0.955101	-2.2129	HLA-DPB2	33092513
cg08138571	chr1	-0.0355611	-4.67268	-3.13626	0.00179563	0.955101	-2.21356		203309432
cg16973894	chr10	0.0317104	2.10196	3.13596	0.00179741	0.955101	-2.21446		33796355
cg14319127	chr3	-0.0302731	-1.83357	-3.13593	0.00179759	0.955101	-2.21456		81351376
cg13104185	chr1	0.0371146	1.12716	3.13593	0.0017976	0.955101	-2.21456	RERE;RERE	8509372
cg13709043	chr11	0.0197598	3.63316	3.13584	0.00179814	0.955101	-2.21484		123345977
cg05308233	chr10	0.0374301	0.889798	3.13574	0.00179875	0.955101	-2.21515	CNNM2;CNNM2	104796373
ch.8.130345735R	chr8	-0.0316964	-4.21945	-3.13562	0.00179949	0.955101	-2.21552		130276553
cg21216130	chr20	0.0414513	2.22515	3.13558	0.00179971	0.955101	-2.21563	DEFB128	170511
cg11823637	chr12	-0.0250548	2.98726	-3.13501	0.00180314	0.955101	-2.21738		22882821
cg24149324	chr6	0.0384596	0.445623	3.13459	0.00180568	0.955101	-2.21866		1125394
cg09330360	chr21	0.0167321	3.57299	3.13457	0.0018058	0.955101	-2.21872	SAMSN1-AS1;SAMSN1	15953463
cg05166851	chr12	-0.0276084	2.97563	-3.1345	0.00180624	0.955101	-2.21895	MCRS1;MCRS1	49960267
cg22959159	chr7	-0.0319361	-4.44372	-3.13449	0.00180631	0.955101	-2.21898	TBL2	72993040
cg09298313	chr14	0.0239837	-0.715788	3.13433	0.00180728	0.955101	-2.21947		55569959
cg18650998	chr5	0.0336252	2.09429	3.13384	0.00181025	0.955101	-2.22097		88590117
cg18987685	chr1	0.0363353	1.90982	3.13361	0.00181164	0.955101	-2.22168		209307514
cg18314814	chr2	0.0181448	-5.34846	3.1335	0.00181228	0.955101	-2.222	TMEM131	98611695
cg20702862	chr1	0.0246289	3.35148	3.1334	0.00181289	0.955101	-2.22231		239642823
cg05502939	chr18	0.042534	-5.36858	3.13338	0.001813	0.955101	-2.22236	KIAA0427;KIAA0427	46066500
cg04249234	chr4	0.0349392	1.29299	3.13316	0.00181434	0.955101	-2.22304	EPHA5;EPHA5;EPHA5;EPHA5;EPHA5	66367497
cg17032999	chr1	-0.034815	-3.78758	-3.13291	0.0018159	0.955101	-2.22382	KIAA0907	155903638
cg14301774	chr12	0.0202868	2.39752	3.13288	0.00181609	0.955101	-2.22392		89325902
cg23637385	chr2	-0.0224249	-2.78945	-3.13248	0.0018185	0.955101	-2.22513		45161510
cg15319255	chr6	0.0465881	-5.2897	3.1324	0.001819	0.955101	-2.22539	HLA-A	29910269
cg21685775	chr15	0.0356506	3.58269	3.13229	0.00181964	0.955101	-2.22571	GOLGA8A	34715795
cg22409558	chr7	0.0288263	-4.0016	3.13182	0.00182254	0.955101	-2.22717	MAGI2-AS3;MAGI2-AS3;MAGI2;MAGI2;MAGI2;MAGI2;MAGI2-AS3;MAGI2-AS3	79082802
cg07138551	chr18	0.0468354	-3.29671	3.13181	0.00182259	0.955101	-2.22719	LOC642597	5196738
cg20189682	chr2	-0.0168549	4.19259	-3.13173	0.00182308	0.955101	-2.22743	HDAC4	240112315
cg17602016	chr5	-0.0296478	2.80736	-3.13163	0.00182369	0.955101	-2.22774	LIFR;LIFR	38522290
cg07439037	chr17	0.0308357	3.34251	3.13155	0.00182416	0.955101	-2.22797		21952858
cg14317513	chr21	-0.0388838	-2.4464	-3.13147	0.00182468	0.955101	-2.22824	SIM2;SIM2	38074992
cg00122434	chr7	0.0210699	2.70918	3.13137	0.00182531	0.955101	-2.22855	STEAP4;STEAP4;STEAP4	87911184
cg10519241	chr5	-0.0142694	3.48448	-3.13128	0.00182582	0.955101	-2.22881	LIX1	96432518
cg14777763	chr2	0.0350509	1.99888	3.13092	0.00182803	0.955101	-2.22992	NAB1	191544788
cg06785746	chr17	0.0309813	-6.10559	3.13084	0.00182849	0.955101	-2.23015	WNT3	44896166
cg12197991	chr9	-0.0192553	3.35061	-3.13077	0.00182898	0.955101	-2.23039	DOCK8;DOCK8;DOCK8	312854
cg12270485	chr11	0.0495351	-0.842579	3.13066	0.00182963	0.955101	-2.23072	ADAMTS8	130299947
cg07845146	chr13	0.0280594	2.62634	3.13053	0.00183039	0.955101	-2.23109	FAM124A;FAM124A	51858036
cg24784245	chr2	0.0341092	1.73229	3.12946	0.00183701	0.955793	-2.23439	MGAT5	135019597
cg05130333	chr18	0.0339127	1.53152	3.12932	0.00183786	0.955793	-2.23482		71730475
cg09470850	chr21	0.0443855	1.99733	3.12901	0.00183977	0.955793	-2.23577		33467447
cg08232264	chr8	0.0357291	-5.30329	3.12901	0.00183977	0.955793	-2.23577	FAM164A	79578116
cg09550768	chr4	-0.0192188	3.40317	-3.12901	0.00183978	0.955793	-2.23577	PALLD;PALLD	169482515
cg12011874	chr16	0.0314037	2.90646	3.12898	0.00183994	0.955793	-2.23585	CMIP;CMIP	81531146
cg13890451	chr10	0.0747004	-3.39788	3.12841	0.00184343	0.955793	-2.23759		118926475
cg27327901	chr1	0.0531909	2.64063	3.12834	0.00184389	0.955793	-2.23782		75146897
cg23293723	chr7	0.0298481	3.48769	3.12832	0.00184402	0.955793	-2.23788		139122523
cg13604150	chr21	-0.0397161	2.99874	-3.12827	0.00184433	0.955793	-2.23803		47453520
cg17627921	chr4	0.0563833	3.33025	3.12797	0.00184618	0.955793	-2.23895	SORCS2	7301823
cg21558509	chr12	0.0557922	2.63172	3.12708	0.00185168	0.955793	-2.24167	SCARB1;SCARB1	125299800
cg04836125	chr12	0.0244611	2.24823	3.12689	0.00185284	0.955793	-2.24224	MGAT4C	86383726
cg15500504	chr7	0.0316399	1.99483	3.12689	0.00185288	0.955793	-2.24226	CACNA2D1	81668810
cg05091997	chr17	-0.038594	-2.49828	-3.12666	0.00185431	0.955793	-2.24297		60897721
cg23164678	chr6	0.0327328	-2.87235	3.12645	0.00185556	0.955793	-2.24358	UBE2CBP;UBE2CBP	83775487
cg27417516	chr12	-0.0590807	2.68972	-3.12617	0.00185732	0.955793	-2.24445	CLLU1;CLLU1OS;CLLU1;CLLU1	92821901
cg19888016	chr10	0.0323734	1.80854	3.12558	0.001861	0.955793	-2.24626	CUBN	17156286
cg18458689	chr6	-0.03244	2.98793	-3.12553	0.00186133	0.955793	-2.24642	HIVEP2	143214086
cg15548588	chr2	0.0275332	-3.96047	3.12522	0.00186325	0.955793	-2.24737		19562889
cg05794325	chr1	0.0235563	-5.56118	3.12507	0.00186418	0.955793	-2.24782	TXNDC12;TXNDC12;BTF3L4;BTF3L4;BTF3L4	52520780
cg06532880	chr5	-0.0356417	-1.93045	-3.12501	0.00186452	0.955793	-2.24799	PRELID1;RAB24;RAB24	176731545
cg12716379	chr6	-0.0302011	0.730059	-3.12498	0.00186473	0.955793	-2.24809		158388427
cg11084266	chr1	-0.0396519	-3.47617	-3.12488	0.00186538	0.955793	-2.24841	PMF1	156187819
cg20421623	chr1	0.0227997	3.67786	3.12474	0.00186625	0.955793	-2.24883		98895512
cg02436098	chr19	-0.029679	-2.1204	-3.12455	0.00186739	0.955793	-2.24939	TNFAIP8L1;TNFAIP8L1;TNFAIP8L1	4640159
cg21030410	chr15	0.0310149	2.49491	3.12445	0.00186807	0.955793	-2.24973		69824154
cg22826333	chr4	0.034018	-1.10026	3.12376	0.00187234	0.955793	-2.25181	CWH43	48987791
cg04083776	chr20	0.0379821	2.86413	3.1237	0.00187271	0.955793	-2.252		56778717
cg27318087	chr16	-0.042886	0.866265	-3.12369	0.00187278	0.955793	-2.25203	CPPED1;CPPED1	12896895
cg15723802	chr2	0.0508573	1.65705	3.12328	0.00187536	0.955793	-2.25329	PLEKHM3	208816814
cg05652141	chr3	-0.0330206	0.281917	-3.12327	0.00187544	0.955793	-2.25332		127058958
cg12163131	chr10	0.028299	-5.37515	3.12298	0.00187725	0.955793	-2.25421		125754386
cg20421928	chr5	-0.0243933	2.28214	-3.12271	0.00187895	0.955793	-2.25503	SLIT3	168419433
cg24306982	chr1	0.0430461	-3.66186	3.12256	0.00187991	0.955793	-2.2555		119549312
cg09645516	chr16	0.0180395	-5.45932	3.12242	0.00188076	0.955793	-2.25591	NAGPA	5084027
cg20480097	chr13	-0.0143776	4.12551	-3.12237	0.00188106	0.955793	-2.25606	MBNL2;MBNL2	97998963
cg24734792	chr10	-0.0173385	3.65816	-3.12228	0.00188166	0.955793	-2.25635	EGR2	64580360
cg03901532	chr2	-0.025847	2.44311	-3.12169	0.00188534	0.955793	-2.25814	CRIM1	36718460
cg07015465	chr5	-0.0521849	1.21481	-3.12167	0.0018855	0.955793	-2.25822	RARS	167912659
cg11293097	chr6	0.0375184	-3.69934	3.12139	0.00188725	0.955793	-2.25906		14277467
cg02105294	chr9	0.0306307	2.26469	3.12089	0.00189042	0.955793	-2.2606	OR13C9	107381971
cg13319610	chr16	0.028135	2.58072	3.12072	0.00189147	0.955793	-2.26111	SNX29	12282776
cg03488624	chr7	-0.014945	3.88827	-3.12032	0.00189401	0.955793	-2.26233	PKD1L1;C7orf69;C7orf69	47849810
cg11018013	chr1	0.0180329	-0.952285	3.12025	0.00189445	0.955793	-2.26254	CTNNBIP1;CTNNBIP1	9909895
cg25965776	chr4	0.028737	2.02196	3.12014	0.00189517	0.955793	-2.26289	SCFD2	53823843
cg13349503	chr1	-0.0195154	0.845595	-3.11981	0.00189722	0.955793	-2.26388		81791370
cg15517113	chr2	0.0270571	4.52306	3.11969	0.00189801	0.955793	-2.26426		620265
cg03069432	chr4	0.0257216	3.48148	3.11968	0.00189807	0.955793	-2.26429		40369704
cg23684973	chr10	-0.0342698	-3.53187	-3.11944	0.00189955	0.955793	-2.265	ADARB2	1780003
cg05224975	chr20	0.0243586	4.02772	3.1194	0.0018998	0.955793	-2.26512	APCDD1L;APCDD1L;APCDD1L	57049253
cg09684446	chr10	0.0782694	2.90445	3.11934	0.00190022	0.955793	-2.26532		129648440
cg10923246	chr11	0.0239665	-4.44439	3.1192	0.00190108	0.955793	-2.26574	SLC3A2;SLC3A2;SLC3A2;SLC3A2;SLC3A2	62649102
cg14223671	chr16	0.118772	-2.32233	3.11905	0.00190208	0.955793	-2.26622	PRR25	857981
cg26389053	chr11	-0.0258812	2.69456	-3.11904	0.00190212	0.955793	-2.26624	TCIRG1;TCIRG1	67815280
cg19835792	chr6	0.0180835	3.60112	3.11903	0.00190217	0.955793	-2.26626	EPB41L2;EPB41L2;EPB41L2;EPB41L2;EPB41L2	131205728
cg03766859	chr3	0.0323357	2.33989	3.11842	0.00190604	0.956342	-2.26812	ECE2;ECE2;ECE2;ECE2	183995906
cg11973128	chr1	-0.0354284	3.22195	-3.11788	0.0019095	0.956342	-2.26978		32300336
cg25815229	chr13	-0.0376462	-1.23513	-3.11773	0.00191044	0.956342	-2.27023		79183932
cg07073120	chr17	-0.0309677	-2.81707	-3.11759	0.00191131	0.956342	-2.27064	DCXR	79994884
cg05947355	chr1	0.04576	4.26532	3.1171	0.00191449	0.956342	-2.27216		153179312
cg16511985	chr3	-0.0269278	3.2103	-3.11678	0.00191649	0.956342	-2.27312	SGEF	153974050
cg19029712	chr10	0.0301043	1.04093	3.11649	0.00191835	0.956342	-2.274		6779218
cg16101572	chr14	0.0309058	-5.88049	3.11587	0.00192232	0.956342	-2.27589	ZNF219;ZNF219;C14orf176;ZNF219;ZNF219	21566698
cg03020000	chr10	0.0572797	-4.01493	3.11548	0.00192482	0.956342	-2.27708	ARID5B	63662887
cg17271504	chr1	0.0239712	2.77326	3.11539	0.00192543	0.956342	-2.27737		201864501
cg14635604	chr2	-0.0243875	4.15046	-3.11535	0.00192568	0.956342	-2.27749	AGBL5;AGBL5;AGBL5	27282079
cg27393502	chr13	-0.0175036	3.58773	-3.1153	0.00192598	0.956342	-2.27763		78034091
cg06769560	chr5	0.0250444	1.18629	3.11524	0.00192637	0.956342	-2.27782		109624429
cg13391064	chr12	0.0197574	2.96339	3.11491	0.00192854	0.956342	-2.27884	WNT5B	1724899
cg25976621	chr20	0.0415017	4.06149	3.11448	0.00193126	0.956342	-2.28013	ADRA1D	4205487
cg15303342	chr1	0.0371688	3.65506	3.11402	0.00193424	0.956342	-2.28154	LOC255654	246685780
cg05230694	chr14	0.0428561	2.49883	3.11394	0.00193476	0.956342	-2.28179	RAD51B	68993773
cg24076095	chr15	-0.0491146	4.1925	-3.11384	0.00193541	0.956342	-2.2821		85519091
cg22079120	chr1	-0.027701	2.68957	-3.1138	0.00193565	0.956342	-2.28221		48460013
cg07391551	chr9	0.0326852	1.94692	3.11366	0.00193656	0.956342	-2.28264		87828104
cg24789907	chr5	0.0256585	2.88639	3.11359	0.00193701	0.956342	-2.28285		2836311
cg00901051	chr1	0.0498124	-3.13426	3.11338	0.00193835	0.956342	-2.28348		208132490
cg11771408	chr5	0.0345818	2.38102	3.11327	0.00193906	0.956342	-2.28382		132024049
cg24202045	chr1	0.0277394	3.29143	3.11321	0.0019395	0.956342	-2.28402	VPS13D;VPS13D	12427721
cg17867325	chr17	-0.0361057	-4.4904	-3.11311	0.00194014	0.956342	-2.28432	ETV4;ETV4	41624234
cg02260461	chr1	0.0553883	1.34102	3.11293	0.00194131	0.956342	-2.28487	USH2A;USH2A	216561048
cg02531548	chr2	-0.0159809	4.2718	-3.11278	0.00194227	0.956342	-2.28533		8234915
cg04304561	chr3	-0.0190022	-2.30218	-3.11253	0.00194386	0.956342	-2.28608	CAMKV	49907481
cg06781702	chr2	-0.0230069	4.17652	-3.11242	0.00194462	0.956342	-2.28643	TMEM163	135465087
cg07677997	chr10	0.0339863	-5.10226	3.11235	0.00194505	0.956342	-2.28663	ZNF518A;ZNF518A	97889705
cg11287469	chr14	0.0223853	2.67309	3.11218	0.00194615	0.956342	-2.28715		27105937
cg07598021	chr5	0.0366421	0.79834	3.11174	0.00194899	0.956342	-2.28848	GRPEL2	148728200
cg22438763	chr1	0.051743	-2.11602	3.11173	0.00194908	0.956342	-2.28853	FOXD2;MGC12982	47900256
cg13574121	chr1	-0.0437783	-3.21424	-3.11145	0.00195088	0.956342	-2.28937		148855760
cg04474366	chr3	-0.0340739	1.16377	-3.11134	0.00195163	0.956342	-2.28972	SNORA4;EIF4A2	186505347
cg23060991	chr11	-0.0310276	3.31457	-3.11123	0.00195231	0.956342	-2.29004	CHKA;CHKA	67849296
cg11003278	chr22	0.0736952	-4.90697	3.11121	0.00195244	0.956342	-2.2901	CBY1;LOC646851;CBY1	39053181
cg06392637	chr15	-0.0251631	2.00823	-3.11106	0.00195342	0.956342	-2.29056		39487809
cg11419670	chr3	-0.0140431	4.15782	-3.11095	0.00195414	0.956342	-2.2909	ASB14;ASB14	57310747
cg26631034	chr10	-0.017882	3.40127	-3.1108	0.00195514	0.956342	-2.29136	C10orf119	121590210
cg02150526	chr17	0.0300556	-5.4764	3.11023	0.00195884	0.956342	-2.29309	PSMD3	38136938
cg18477666	chr7	0.0248787	2.18392	3.11017	0.00195922	0.956342	-2.29327	HECW1	43210461
cg01798062	chr5	-0.0396669	0.20066	-3.11006	0.0019599	0.956342	-2.29359		125379942
cg18168364	chr18	0.048097	-1.83572	3.11005	0.00196001	0.956342	-2.29363		9083394
cg15298722	chr15	-0.0632911	-2.17014	-3.10989	0.00196104	0.956342	-2.29411		25018132
cg02516270	chr16	0.0472084	3.45065	3.10902	0.0019667	0.956342	-2.29675		8348327
cg06014474	chr5	0.0194656	-6.0193	3.10892	0.0019674	0.956342	-2.29708	UBE2D2;UBE2D2	138940606
cg24337809	chr1	-0.030822	-4.35009	-3.10873	0.00196865	0.956342	-2.29765	BTG2	203274882
cg12862395	chr2	0.0317928	-0.587906	3.10852	0.00197001	0.956342	-2.29828	FMNL2	153394031
cg19877790	chr13	0.0275307	3.01935	3.10835	0.00197113	0.956342	-2.2988	LINC00457	35009671
cg20016411	chr11	0.0381555	-0.684527	3.10747	0.0019769	0.956342	-2.30148	DRD2;DRD2	113344987
cg01903503	chr17	-0.0210865	1.9995	-3.10701	0.00197994	0.956342	-2.30288	KAT2A	40269447
cg19631792	chr8	0.0323393	2.07831	3.1069	0.00198068	0.956342	-2.30322	RDH10	74222249
cg09999065	chr14	-0.023149	1.2909	-3.10664	0.00198236	0.956342	-2.30399	SERPINA4;SERPINA4;SERPINA4	95035755
cg26309054	chr18	-0.0249097	3.02165	-3.10659	0.0019827	0.956342	-2.30415		20680245
cg07772537	chr12	-0.0193851	3.70014	-3.10633	0.00198441	0.956342	-2.30494	CSRNP2	51464515
cg06579784	chr5	0.0184454	3.12413	3.10566	0.00198887	0.956342	-2.30699	LOC731157;CETN3;CETN3;CETN3	89704493
cg20533672	chr8	0.0522663	2.1518	3.1056	0.00198924	0.956342	-2.30716	HOOK3	42805290
cg09544568	chr7	-0.0511298	1.03747	-3.10557	0.00198946	0.956342	-2.30726		155832831
cg07775501	chr19	-0.0295251	-4.20446	-3.10545	0.00199022	0.956342	-2.30761	JOSD2	51014757
cg25061349	chr6	0.0373645	-2.84131	3.10499	0.00199326	0.956342	-2.309	ZNF318	43337791
cg09344028	chr17	-0.0431304	1.53417	-3.10496	0.00199346	0.956342	-2.3091		70110421
cg09648449	chr19	0.0287675	-5.42023	3.10477	0.00199475	0.956342	-2.30968	GADD45B	2476103
cg21186810	chr17	0.0296575	-3.96696	3.1046	0.00199585	0.956342	-2.31019	ALOXE3	8023638
cg11085265	chr5	0.0203373	2.99377	3.10424	0.00199829	0.956342	-2.31131	LOC101929284	8849437
cg09416543	chr16	-0.0320763	-3.70253	-3.1042	0.00199853	0.956342	-2.31142	IRX5	54964677
cg23875391	chr18	0.0294573	2.83238	3.10409	0.00199928	0.956342	-2.31176	FAM69C	72120615
cg26328757	chr1	0.027589	3.6765	3.10394	0.00200025	0.956342	-2.3122	ELF3;ELF3;ELF3;ELF3	201979764
cg00043234	chr15	0.0345388	2.18366	3.10363	0.00200234	0.956342	-2.31315		80324492
cg14307157	chr15	0.0257716	1.70045	3.10334	0.00200426	0.956342	-2.31403	PCSK6;PCSK6;PCSK6;PCSK6;PCSK6;PCSK6;PCSK6;PCSK6	101939976
cg10940369	chr9	-0.0295184	-0.744722	-3.10306	0.00200616	0.956342	-2.31489	LINC01506	71162063
cg23149423	chr22	0.0172922	-6.32771	3.10277	0.00200803	0.956342	-2.31575	C22orf40	46646366
cg14380230	chr1	0.0323639	3.59321	3.1022	0.00201185	0.956342	-2.31748	PRDM16;PRDM16	3115309
cg09118225	chr5	-0.0375618	1.3209	-3.10201	0.00201314	0.956342	-2.31807	TENM2	167381260
cg19288183	chr2	0.0302916	2.11397	3.10197	0.00201343	0.956342	-2.3182		158005537
cg02721919	chr17	-0.0365371	3.01782	-3.10176	0.00201484	0.956342	-2.31884	RNF213;LOC100294362	78338119
cg14955531	chr3	0.0291097	3.51945	3.10162	0.00201574	0.956342	-2.31924	ZNF501	44773236
cg07576894	chr14	0.0165851	0.972987	3.10161	0.00201579	0.956342	-2.31927		82135353
cg00070912	chr20	0.059806	2.22818	3.10106	0.00201952	0.956342	-2.32095		47013814
cg07909265	chr2	0.0366533	-4.12329	3.10089	0.00202063	0.956342	-2.32146	ITGAV;ITGAV	187455298
cg14021286	chr14	-0.0163114	3.53335	-3.10031	0.00202453	0.956342	-2.32322	TM9SF1;IPO4	24659193
cg01338924	chr8	-0.0416647	-2.84024	-3.09995	0.00202698	0.956342	-2.32432	ADRA1A;ADRA1A;ADRA1A;ADRA1A	26723021
cg15478058	chr5	0.0246369	2.33732	3.09988	0.00202745	0.956342	-2.32454	MATR3;MATR3;MATR3;MATR3;MATR3;MATR3	138639068
cg02487842	chr10	-0.0284151	2.43437	-3.09977	0.0020282	0.956342	-2.32487	ACTR1A	104244869
cg27391982	chr13	0.0223448	2.91373	3.09935	0.00203102	0.956342	-2.32614		76957970
cg13976683	chr1	-0.0284011	3.0035	-3.09899	0.00203345	0.956342	-2.32723	HMGCS2;HMGCS2;HMGCS2;HMGCS2	120311542
cg04070728	chr12	-0.020916	1.97371	-3.09884	0.00203447	0.956342	-2.32769		131213065
cg23337648	chr11	-0.0272734	0.989561	-3.09883	0.00203452	0.956342	-2.32771	CELF1;CELF1	47546192
cg20904945	chr18	0.0247696	2.12298	3.0987	0.00203539	0.956342	-2.32811		54176880
cg04007010	chr6	-0.0297911	0.0401569	-3.09867	0.00203557	0.956342	-2.32819		14039067
cg02504136	chr16	-0.0237949	3.37456	-3.09858	0.00203624	0.956342	-2.32849		84698702
cg07880104	chr7	-0.0285895	-4.43533	-3.09815	0.0020391	0.956342	-2.32977	LOC729156	66309972
cg25280187	chr20	0.0163967	3.60605	3.0976	0.00204288	0.956342	-2.33146	BTBD3;BTBD3;BTBD3	11882067
cg16094155	chr13	0.0236253	3.63555	3.09731	0.00204484	0.956342	-2.33233		76119663
cg04163176	chr5	-0.0254298	2.34971	-3.09708	0.00204635	0.956342	-2.33301		1916173
cg12816702	chr3	-0.0406927	1.65028	-3.09695	0.00204729	0.956342	-2.33343	PLD1;PLD1	171358538
cg19694371	chr5	-0.0272621	-3.99092	-3.09692	0.00204747	0.956342	-2.33351	HMGXB3;TIGD6;HMGXB3	149380223
cg00864046	chr20	-0.0345125	-0.471458	-3.09669	0.00204901	0.956342	-2.3342	MTRNR2L3;MTRNR2L3;RAE1;RAE1	55934712
cg00229754	chr15	-0.0495796	-1.50458	-3.09653	0.00205013	0.956342	-2.33469		25018302
cg11691341	chr17	-0.0152834	3.17564	-3.0962	0.00205236	0.956342	-2.33569	USP22	20905737
cg00432328	chr10	0.0369921	0.951845	3.09616	0.00205261	0.956342	-2.3358	MYST4	76589109
cg26612252	chr16	0.04855	-2.62893	3.09607	0.00205322	0.956342	-2.33607	N4BP1	48643305
cg17463508	chr17	-0.0309779	-4.07437	-3.09578	0.00205525	0.956342	-2.33697	MINK1;MINK1;MINK1;MINK1	4737022
cg03368083	chr5	-0.0196836	4.17245	-3.09549	0.00205721	0.956342	-2.33784		159678482
cg08455531	chr11	-0.0425459	-4.04349	-3.09526	0.00205878	0.956342	-2.33854	MRPL21;MRPL21;IGHMBP2	68672207
cg03928653	chr21	-0.014444	4.34453	-3.09522	0.00205902	0.956342	-2.33864		34759108
cg03485830	chr16	-0.0154148	3.21598	-3.0952	0.00205922	0.956342	-2.33873		58666495
cg19300714	chr1	0.0445191	1.63831	3.09502	0.00206039	0.956342	-2.33925	DENND2C;DENND2C	115168586
cg00736531	chr1	0.0207179	0.975749	3.09451	0.00206393	0.956342	-2.34082		203486788
cg12427128	chr11	0.0208869	-5.45282	3.09448	0.0020641	0.956342	-2.3409	MARK2;MARK2;MARK2;MARK2	63606286
cg04023140	chr11	0.0575417	-0.494582	3.09448	0.00206412	0.956342	-2.3409	KIRREL3;KIRREL3;KIRREL3	126733095
cg08247456	chr12	-0.0288063	3.10426	-3.09423	0.00206582	0.956342	-2.34165	LGR5;LGR5;LGR5;LGR5	71977971
cg06445533	chr16	-0.0288996	3.89867	-3.09407	0.0020669	0.956342	-2.34213	TSC2;TSC2;TSC2	2114118
cg01604322	chr5	-0.0242708	-3.663	-3.09381	0.00206872	0.956342	-2.34293	EDIL3	83679005
cg02153528	chr12	-0.0182136	-1.54324	-3.09342	0.00207138	0.956342	-2.34411	OBFC2B	56618648
cg22885014	chr19	0.024626	0.235487	3.0933	0.00207223	0.956342	-2.34448		23387133
cg05354019	chr22	-0.0167953	1.08319	-3.09322	0.00207276	0.956342	-2.34472	MGAT3	39876224
cg18280107	chr7	-0.028493	-4.60739	-3.09291	0.00207491	0.956342	-2.34566	DGKI	137440258
cg25077654	chr21	0.0263369	-6.21995	3.09276	0.00207589	0.956342	-2.34609	PSMG1;PSMG1;PSMG1;PSMG1	40555395
cg18030862	chr9	-0.0426123	0.97365	-3.09241	0.00207829	0.956342	-2.34715		134226470
cg05143886	chr5	-0.040217	1.39709	-3.09233	0.00207885	0.956342	-2.3474		2075917
cg07977937	chr1	0.0315907	1.40596	3.0919	0.00208181	0.956342	-2.34869	LAMC1	183002454
cg03324961	chr8	-0.0874523	-2.27996	-3.09168	0.0020834	0.956342	-2.34939		23605601
cg04202802	chr6	0.0476134	-4.76239	3.09165	0.00208356	0.956342	-2.34946	SYNGAP1	33396029
cg18318636	chr17	-0.0237766	-5.33875	-3.09162	0.00208379	0.956342	-2.34956	MTMR4	56591750
cg13990960	chr7	-0.0783282	0.102649	-3.09106	0.00208764	0.956342	-2.35125		57483673
cg13188392	chr22	-0.0249418	3.65309	-3.09103	0.00208785	0.956342	-2.35134	MYH9	36677795
cg19595530	chr5	-0.0270891	1.68967	-3.09101	0.00208797	0.956342	-2.35139	ZNF608	124057960
cg18044793	chr14	0.0612951	0.458017	3.09101	0.00208799	0.956342	-2.3514		22109421
cg00274203	chr12	-0.0305794	2.14195	-3.09097	0.00208825	0.956342	-2.35152	COQ10A;COQ10A	56661537
cg13058734	chr1	-0.0396094	2.11798	-3.09072	0.00209001	0.956342	-2.35228	SMYD3;SMYD3	246370933
cg26554283	chr17	0.0192752	3.33694	3.09066	0.00209038	0.956342	-2.35245	GLOD4	669312
cg18135020	chr5	-0.0162046	4.20525	-3.09062	0.00209069	0.956342	-2.35258	SKP2;SKP2;SKP2	36155087
cg04568264	chr8	-0.0253824	2.61572	-3.0906	0.00209083	0.956342	-2.35264		54506557
cg07995927	chr2	-0.039795	-0.669967	-3.09054	0.00209125	0.956342	-2.35283	TANK;TANK	161995135
cg11247695	chr11	0.019159	4.08018	3.09019	0.0020937	0.956342	-2.35389	MUC2	1074715
cg07972410	chr10	-0.0283359	-1.22466	-3.08985	0.00209605	0.956342	-2.35492	PIP4K2A	22980041
cg06186155	chr17	-0.0300253	4.00276	-3.0897	0.00209707	0.956342	-2.35536	HOXB3	46648582
cg16901648	chr7	-0.0385064	-1.09753	-3.08964	0.00209752	0.956342	-2.35556	CHST12;CHST12;CHST12	2442731
cg18321762	chr8	0.0307733	2.42637	3.08938	0.0020993	0.956342	-2.35633		90132979
cg21221455	chr15	0.0303207	2.86529	3.08921	0.00210051	0.956342	-2.35686	TPM1;TPM1;TPM1;TPM1;TPM1;TPM1;TPM1	63342288
cg27034576	chr10	-0.0374348	-4.11067	-3.08913	0.00210105	0.956342	-2.35709	GFRA1;GFRA1;GFRA1;GFRA1	118031654
cg26053762	chr13	0.0275925	-2.25425	3.08897	0.00210212	0.956342	-2.35756		42969818
cg22796849	chr19	-0.0388281	-3.68302	-3.08882	0.00210319	0.956342	-2.35802	MVB12A;MVB12A	17530340
cg08400019	chr10	-0.0324513	-5.11127	-3.08877	0.00210353	0.956342	-2.35817	NSUN6;NSUN6	18940404
cg00837594	chr11	-0.025511	-1.67261	-3.08875	0.00210369	0.956342	-2.35824	RTN4RL2	57234398
cg22948669	chr1	0.0304666	1.76822	3.08859	0.0021048	0.956342	-2.35872		198089801
cg14433374	chr6	0.024135	3.15304	3.08849	0.00210551	0.956342	-2.35903	SCAF8;SCAF8;SCAF8;SCAF8;SCAF8	155135464
cg12666773	chr4	-0.0356517	-2.16909	-3.08849	0.00210552	0.956342	-2.35903	FGF5;FGF5	81186592
cg20755299	chr10	0.0311567	1.79794	3.08827	0.00210705	0.956342	-2.35969		8800046
cg03747193	chr20	0.0196843	3.03422	3.0881	0.00210822	0.956342	-2.3602		18952569
cg18127204	chr17	-0.0318743	-4.11081	-3.08803	0.00210867	0.956342	-2.3604	MYOCD;MYOCD;MYOCD	12645781
cg20199761	chr4	-0.0357469	1.27283	-3.08781	0.00211025	0.956342	-2.36108	PRDM5;PRDM5;PRDM5	121670929
cg10567625	chr3	-0.028564	3.99568	-3.08749	0.0021125	0.956342	-2.36205	CHCHD6	126653955
cg27167895	chr4	0.0297952	1.25321	3.08734	0.00211355	0.956342	-2.36251		88818173
cg08411802	chr16	-0.0274827	-0.429276	-3.08717	0.00211475	0.956342	-2.36302	SLC5A2;SLC5A2	31499964
cg15591624	chr12	0.0288668	3.47842	3.08677	0.00211752	0.956342	-2.36422	TMEM132C	129177486
cg21588667	chr5	0.0312089	3.18579	3.08665	0.00211837	0.956342	-2.36459	SPDL1	169015478
cg03912011	chr6	-0.0179645	3.8384	-3.08655	0.00211905	0.956342	-2.36488	IL17F	52110190
cg26514430	chr5	-0.0460423	-0.539988	-3.08651	0.00211936	0.956342	-2.36501	PCDHA6;PCDHA2;PCDHA1;PCDHA9;PCDHA7;PCDHA1;PCDHA6;PCDHA5;PCDHA11;PCDHA11;PCDHA10;PCDHA3;PCDHA4;PCDHA10;PCDHA8	140249080
cg01674982	chr20	-0.0402561	-2.36975	-3.0864	0.00212014	0.956342	-2.36535	NXT1	23332442
cg16645473	chr6	-0.0329913	3.35881	-3.08634	0.00212051	0.956342	-2.3655	ZKSCAN4;NKAPL	28226567
cg17601216	chr8	0.0328256	-5.96426	3.08631	0.00212073	0.956342	-2.3656	PHF20L1;PHF20L1;PHF20L1;PHF20L1;PHF20L1;PHF20L1	133787690
cg19027507	chr1	-0.0309563	-4.05142	-3.08597	0.00212315	0.956342	-2.36664	TRNP1	27320128
cg24143843	chr5	0.0276975	-3.75304	3.08589	0.00212367	0.956342	-2.36687	HNRNPH1	179049997
cg15003468	chr19	0.0255316	2.71939	3.08551	0.00212635	0.956342	-2.36802	MIR519B;MIR526B	54197305
cg14176088	chr1	-0.0340521	-2.16779	-3.08531	0.00212779	0.956342	-2.36863	PIK3CD	9785289
cg06877669	chr8	-0.0337303	-4.47152	-3.08489	0.00213074	0.956342	-2.3699		25904216
cg10517370	chr20	-0.0493687	2.95032	-3.08457	0.00213302	0.956342	-2.37087	JPH2	42746201
cg04728105	chr21	-0.0159021	4.27673	-3.08437	0.00213439	0.956342	-2.37146		46259205
cg16254309	chr7	-0.0412244	-3.52589	-3.0841	0.00213628	0.956342	-2.37227	CNTNAP2	145814152
cg14438187	chr2	0.0495942	2.40473	3.08406	0.00213657	0.956342	-2.37239		237582490
cg17799090	chr6	-0.0273426	2.64479	-3.08388	0.00213785	0.956342	-2.37294		37580564
cg07786694	chr18	0.0469145	-4.19629	3.08377	0.00213865	0.956342	-2.37328		13801007
cg14951598	chr6	0.0565217	-3.7987	3.08275	0.00214586	0.956342	-2.37635		41472931
cg19510318	chr12	-0.0262866	-3.92504	-3.08274	0.00214592	0.956342	-2.37638	DDIT3	57913710
cg12057419	chr1	-0.0191698	-5.99419	-3.08265	0.0021466	0.956342	-2.37666	STXBP3	109289212
cg03041920	chr13	0.0582573	-3.36611	3.08229	0.00214911	0.956342	-2.37773	CLYBL	100310311
cg26044825	chr19	-0.0344394	-4.71844	-3.08218	0.00214996	0.956342	-2.37809	NFIC	3358992
cg05654483	chr10	0.0369287	-3.21893	3.0821	0.00215052	0.956342	-2.37833	WDR11;WDR11	122610929
cg12508331	chr16	0.0320361	-5.05702	3.08203	0.00215098	0.956342	-2.37852		3208203
cg08831354	chr1	0.022696	-5.20315	3.08171	0.00215328	0.956342	-2.3795	TRIM46;KRTCAP2	155145252
cg23723793	chr14	-0.0300921	2.64649	-3.08139	0.00215555	0.956342	-2.38046	BATF	75987498
cg02992951	chr1	0.0221793	4.02133	3.08129	0.00215628	0.956342	-2.38077		76451171
cg21882224	chr18	-0.0171246	4.04961	-3.08127	0.00215641	0.956342	-2.38082		57415706
cg16105461	chr11	0.0392305	2.6897	3.0812	0.00215689	0.956342	-2.38103	DAGLA	61485853
cg03793407	chr5	-0.0334737	-4.43172	-3.08107	0.00215779	0.956342	-2.38141	SPRY4;SPRY4	141705077
cg15465279	chr14	0.0815249	3.14869	3.08105	0.00215794	0.956342	-2.38147		104668845
cg19336287	chr9	-0.0490039	-1.0393	-3.08079	0.00215983	0.956342	-2.38227	FNBP1	132682378
cg02779467	chr17	0.0184751	-5.13428	3.08044	0.00216231	0.956342	-2.38332	PRPSAP2	18761289
cg21595728	chr14	0.0177461	3.29904	3.0804	0.00216259	0.956342	-2.38344		65585318
cg25189904	chr1	-0.050857	-0.505261	-3.08023	0.00216379	0.956342	-2.38394	GNG12	68299493
cg26620728	chr10	0.029668	1.99323	3.08019	0.00216409	0.956342	-2.38407	NRG3;NRG3;NRG3	83808891
cg12092285	chr13	-0.0197607	2.70666	-3.08009	0.00216479	0.956342	-2.38437	COL4A2	111064992
cg18893793	chr12	0.0690085	-1.39523	3.07987	0.0021664	0.956342	-2.38504	AMIGO2;AMIGO2	47472810
cg08522676	chr12	-0.0245195	-3.05789	-3.07943	0.00216955	0.956342	-2.38637		54343702
cg17352830	chr21	0.0216347	5.43878	3.07919	0.00217129	0.956342	-2.3871	DOPEY2	37617589
cg22413912	chr7	-0.0211239	0.622604	-3.07915	0.00217158	0.956342	-2.38722	MAD1L1;MAD1L1;MAD1L1;MAD1L1;MAD1L1	2255758
cg26925721	chr20	0.0330305	3.47526	3.0791	0.00217192	0.956342	-2.38737		61761023
cg07496861	chr2	-0.0308364	-4.34469	-3.07895	0.00217302	0.956342	-2.38783	FAM119A;FAM119A;FAM119A	208489667
cg04635671	chr19	0.0203138	-5.73816	3.07875	0.00217445	0.956342	-2.38843	SCN1B;SCN1B	35521163
cg26517176	chr14	-0.0209874	1.12581	-3.07838	0.00217708	0.956342	-2.38953	SLC24A4;SLC24A4;SLC24A4	92918059
cg20117614	chr6	0.024278	3.25574	3.07823	0.00217814	0.956342	-2.38997		71948250
cg12441672	chr5	0.0306316	2.9565	3.07806	0.00217938	0.956342	-2.39049		136069551
cg16687717	chr11	-0.0343887	0.415767	-3.07767	0.00218219	0.956342	-2.39167	STIM1;STIM1;STIM1	3948598
cg16243542	chr11	-0.0177801	3.1	-3.07695	0.0021874	0.956342	-2.39384	PLEKHA7	16849493
cg06424564	chr3	0.0194998	4.46159	3.07688	0.00218791	0.956342	-2.39405	IQCF4;IQCF4;IQCF4	51852033
cg15170424	chr8	-0.0307888	-4.53397	-3.07688	0.00218793	0.956342	-2.39406	TMEM55A	92052897
cg22966391	chr7	-0.0294279	2.74452	-3.07679	0.00218857	0.956342	-2.39433	EIF3B;EIF3B	2416675
cg10100417	chr8	-0.0214023	4.05641	-3.07665	0.00218957	0.956342	-2.39475	EXTL3;EXTL3;EXTL3	28574167
cg03139898	chr12	-0.0299322	-4.94996	-3.07664	0.00218964	0.956342	-2.39478	LOC338758	90103519
cg23566503	chr20	0.0273411	0.191078	3.07654	0.00219035	0.956342	-2.39507	NNAT;BLCAP;NNAT;BLCAP;BLCAP;BLCAP;BLCAP	36149750
cg22426397	chr20	-0.0312037	-3.98604	-3.07632	0.00219193	0.956342	-2.39573	SLC9A8	48429093
cg20695433	chr19	0.0442896	-2.79353	3.0763	0.00219206	0.956342	-2.39579	VSTM2B	30019102
cg18780398	chr12	0.0422549	2.83841	3.0762	0.00219283	0.956342	-2.3961	LOC574538;IQSEC3;IQSEC3	258625
cg05354921	chr1	-0.0361746	-2.21736	-3.07613	0.00219334	0.956342	-2.39632	PRDM16;PRDM16	3100497
cg19391239	chr15	0.0451609	-4.41602	3.07568	0.00219661	0.956342	-2.39768	TMEM87A;TMEM87A;GANC	42566272
cg08190112	chr2	-0.024021	3.18855	-3.07566	0.0021967	0.956342	-2.39772	COL6A3;COL6A3;COL6A3;COL6A3;COL6A3	238306548
cg26937808	chr1	0.0399656	-3.62404	3.07539	0.00219871	0.956342	-2.39855		145396968
cg02121440	chr9	0.0269686	3.16247	3.07532	0.00219919	0.956342	-2.39875	TDRD7;TDRD7	100230501
cg01912428	chr7	-0.0498505	2.46077	-3.07525	0.00219968	0.956342	-2.39895	MIR5707	158383265
cg14905577	chr2	0.0186632	3.11518	3.07523	0.00219983	0.956342	-2.39901	ALK	29558460
cg09126308	chr17	0.0322962	-3.43255	3.07523	0.00219986	0.956342	-2.39903	ATAD5	29159697
cg24797066	chr20	-0.0188996	-0.180197	-3.07504	0.00220119	0.956342	-2.39958		48407084
cg08339434	chr15	0.023292	3.63875	3.07502	0.00220135	0.956342	-2.39964	RAB8B	63539071
cg14724613	chr7	-0.0334665	-3.27039	-3.07432	0.00220649	0.956342	-2.40177	GRM3;GRM3	86273429
cg15705813	chr2	-0.027973	-0.273517	-3.07406	0.00220834	0.956342	-2.40254		70297499
cg15922150	chr6	0.029892	3.27085	3.07405	0.00220841	0.956342	-2.40256	TULP1;TULP1	35471942
cg21971634	chr1	-0.017298	3.67259	-3.07403	0.00220854	0.956342	-2.40262	WLS;WLS;WLS	68670793
cg17001101	chr1	0.0289813	-3.92205	3.07377	0.00221049	0.956342	-2.40342		48462306
cg12086281	chr7	0.0229645	3.11561	3.0734	0.00221319	0.956342	-2.40454	STRA8	134924584
cg17683525	chr2	-0.058602	-3.4208	-3.07284	0.00221722	0.956342	-2.4062	DPP10;DPP10;DPP10;DPP10;DPP10	115923340
cg14295924	chr11	-0.0329568	-0.846959	-3.07228	0.00222139	0.956342	-2.40791		1990900
cg22718835	chr4	0.0292397	1.7934	3.07222	0.00222178	0.956342	-2.40807	JCHAIN	71533790
cg10500277	chr5	0.0500388	2.43901	3.07163	0.0022261	0.956342	-2.40984		149033758
cg19433305	chr7	-0.0294734	3.90375	-3.07161	0.00222624	0.956342	-2.4099	MAD1L1;MAD1L1;MAD1L1;MAD1L1;MAD1L1	2235569
cg25203992	chr2	0.0243851	3.06574	3.07074	0.00223268	0.956342	-2.41253		106589861
cg11544138	chr19	0.0222835	1.32492	3.07068	0.00223314	0.956342	-2.41272	GRIN3B	1003455
cg03394734	chr1	-0.0190123	3.24353	-3.07064	0.00223339	0.956342	-2.41282		162950512
cg03926958	chr10	-0.0220004	3.06815	-3.07049	0.00223452	0.956342	-2.41328		9354305
cg06037367	chr16	-0.0293468	2.60524	-3.07044	0.0022349	0.956342	-2.41344	SLC38A8	84075678
cg08499393	chr3	0.0322628	2.94867	3.07041	0.00223511	0.956342	-2.41352	MAGI1;MAGI1;MAGI1	65980749
cg02718157	chr12	0.0297281	3.28476	3.07036	0.00223546	0.956342	-2.41367	MLF2;MLF2	6861295
cg08727535	chr10	0.0296261	-5.22784	3.07029	0.00223596	0.956342	-2.41387	RHOBTB1;RHOBTB1;RHOBTB1;RHOBTB1	62703089
cg03495202	chr14	0.0350591	2.72517	3.07029	0.00223599	0.956342	-2.41388	GALC;GALC;GALC	88457365
cg01850954	chr11	0.0322178	1.86835	3.07004	0.0022378	0.956342	-2.41462	CADM1;CADM1	115238331
cg18779693	chr15	0.0217092	3.31121	3.06992	0.0022387	0.956342	-2.41499	RORA	61325316
cg07502936	chr19	-0.0543344	1.4096	-3.06987	0.00223909	0.956342	-2.41515	ZNF135;ZNF135;ZNF135;ZNF135;ZNF135	58571638
cg08503702	chr2	0.0459563	-3.7371	3.06974	0.00224003	0.956342	-2.41553	CDCA7;CDCA7	174219458
cg02267433	chr6	0.0256247	3.05995	3.0695	0.0022418	0.956342	-2.41625		6998331
cg16046810	chr1	0.0306166	3.26219	3.06947	0.00224202	0.956342	-2.41634	TNFRSF18;TNFRSF18;TNFRSF18	1140664
cg20850195	chr17	0.037292	-5.54766	3.06944	0.00224223	0.956342	-2.41643	SNORA76;SNORD104	62223337
cg02842293	chr7	-0.0212491	3.83009	-3.06888	0.00224641	0.956342	-2.41812		91272939
cg13881199	chr1	0.0259616	-2.32623	3.06887	0.00224643	0.956342	-2.41813	TRIM67	231298177
cg00119460	chr6	-0.0352558	-4.04465	-3.06851	0.0022491	0.956342	-2.41922		30923743
cg13525895	chr2	0.0323943	0.844136	3.06845	0.00224955	0.956342	-2.4194		237204580
cg00506062	chr20	-0.0343969	0.790176	-3.06833	0.00225049	0.956342	-2.41978	ZMYND8;ZMYND8;ZMYND8;ZMYND8;ZMYND8;ZMYND8;ZMYND8;ZMYND8;ZMYND8;ZMYND8;ZMYND8;ZMYND8;ZMYND8;ZMYND8;ZMYND8;ZMYND8;ZMYND8;ZMYND8	45981165
cg09120320	chr17	-0.0279504	-3.43855	-3.06832	0.00225052	0.956342	-2.41979		61926383
cg13241807	chr11	0.0214001	-4.86897	3.06806	0.00225247	0.956342	-2.42058	CD59;CD59;CD59;CD59;CD59;CD59;CD59;CD59	33757992
cg03614626	chr10	0.0681799	1.37406	3.06797	0.00225313	0.956342	-2.42085	SH2D4B;SH2D4B	82368659
cg03845435	chr1	-0.0207531	2.88901	-3.06797	0.00225313	0.956342	-2.42085	C1orf162	112015443
cg23654545	chr6	-0.0325635	-4.73262	-3.0679	0.00225363	0.956342	-2.42105	PRR3;PRR3;PRR3;GNL1;PRR3;GNL1	30525120
cg04810795	chr7	0.023822	3.91787	3.06748	0.00225677	0.956342	-2.42232		73493863
cg06447614	chr16	0.0331201	0.0360343	3.06746	0.00225691	0.956342	-2.42238		1195491
cg08305799	chr8	-0.0418003	-4.25097	-3.06746	0.00225696	0.956342	-2.42239	GSR	30580804
cg12363342	chr2	0.033291	0.26392	3.06717	0.00225908	0.956342	-2.42325	CUL3;CUL3	225439130
cg09973676	chr8	0.0850932	-1.63227	3.06714	0.00225933	0.956342	-2.42335	PAG1	82006417
cg27438980	chr15	-0.0350191	-1.60065	-3.06713	0.00225938	0.956342	-2.42337	IGF1R	99195143
cg05909702	chr8	-0.0232178	2.48368	-3.06706	0.00225992	0.956342	-2.42359		82030095
cg19242459	chr2	-0.0262688	2.9605	-3.06685	0.00226146	0.956342	-2.42421	SCLY	239006511
cg14554170	chr11	0.0446507	-5.6551	3.06679	0.00226192	0.956342	-2.4244	ILK;ILK;ILK;ILK;RRP8	6625256
cg07751608	chr4	-0.0317311	3.44134	-3.06658	0.00226348	0.956342	-2.42502	LOC100506272	188571312
cg25156118	chr19	0.0375692	3.9781	3.06653	0.00226381	0.956342	-2.42516	LRFN1	39799137
cg01764553	chr2	0.0266799	1.72625	3.06614	0.00226678	0.956342	-2.42635	UGT1A1;UGT1A5;UGT1A4;UGT1A3;UGT1A8;UGT1A10;UGT1A9;UGT1A7;UGT1A6;UGT1A6	234673101
cg04987827	chr17	0.0178695	-5.72438	3.06606	0.00226735	0.956342	-2.42658	PRKAR1A;PRKAR1A;PRKAR1A;PRKAR1A;PRKAR1A	66508605
cg18237548	chr8	-0.0444409	-0.244231	-3.06599	0.00226791	0.956342	-2.42681	ERI1	8860050
cg26309511	chr7	-0.0727889	-1.04737	-3.06558	0.00227096	0.956342	-2.42803		48887640
cg19735421	chr5	-0.0450368	-3.82042	-3.06549	0.00227159	0.956342	-2.42829	F2R	76010598
cg20329427	chr2	0.0295105	2.53292	3.0654	0.00227229	0.956342	-2.42857	CLASP1;CLASP1;CLASP1;CLASP1	122361982
cg02124256	chr10	-0.0262238	3.30277	-3.06535	0.00227268	0.956342	-2.42872		65457874
cg24065807	chr14	0.0289491	2.31508	3.0653	0.00227302	0.956342	-2.42886		22978729
cg06596806	chr16	-0.0279116	-4.39846	-3.065	0.00227527	0.956342	-2.42976	TK2;TK2;TK2;TK2;TK2;TK2;TK2;TK2	66550178
cg13504480	chr7	0.039693	2.31701	3.06491	0.00227591	0.956342	-2.43002		152603606
ch.4.162336241R	chr4	-0.118255	-3.65125	-3.0649	0.002276	0.956342	-2.43005		162116791
cg14630744	chr3	-0.0359702	1.46575	-3.06488	0.00227614	0.956342	-2.43011		180408307
cg19452003	chr4	0.0307618	3.25335	3.06424	0.00228099	0.956342	-2.43205		166501371
cg19187110	chr8	0.0257048	2.51081	3.06423	0.00228101	0.956342	-2.43206		94372725
cg24049616	chr16	-0.0215298	-3.23624	-3.06409	0.00228207	0.956342	-2.43248	IRX6	55359029
cg20316300	chr10	-0.0220985	2.7078	-3.06405	0.00228241	0.956342	-2.43262	ZNF438;ZNF438;ZNF438;ZNF438;ZNF438;ZNF438;ZNF438;ZNF438	31274217
cg01953482	chr5	-0.0382388	1.0757	-3.06399	0.00228283	0.956342	-2.43279		176107734
cg23082476	chr19	0.0414449	3.28663	3.06387	0.00228372	0.956342	-2.43314	ELL	18585371
cg00788130	chr5	0.0426127	1.09207	3.06367	0.00228529	0.956342	-2.43377		110144858
cg13108181	chr4	-0.036709	-4.04232	-3.06356	0.0022861	0.956342	-2.43409	ZNF141	330865
cg20255370	chr15	0.14603	2.72253	3.06355	0.00228617	0.956342	-2.43412	EIF2AK4	40268687
cg01664587	chr1	-0.022113	2.92552	-3.06339	0.00228732	0.956342	-2.43458	HIVEP3	42483133
cg11529628	chr10	-0.0398567	-4.22235	-3.06333	0.00228777	0.956342	-2.43476	CLRN3	129678943
cg04883228	chr17	0.0314888	3.78704	3.06328	0.00228815	0.956342	-2.43491	ABR;ABR;ABR;ABR	962073
cg09800205	chr17	-0.0304413	3.12501	-3.06322	0.00228866	0.956342	-2.43511		46564038
cg01902584	chr4	-0.0172627	3.60606	-3.06319	0.00228883	0.956342	-2.43518	MIR1273H	39399553
cg11570082	chr7	-0.0183402	3.4543	-3.06282	0.00229163	0.956342	-2.43629		116899446
cg15687855	chr3	-0.045666	-3.05384	-3.06231	0.00229547	0.956342	-2.43782	ZNF502;ZNF502;ZNF502;ZNF502	44754131
cg06771795	chr6	0.0310305	3.08556	3.06191	0.00229852	0.956342	-2.43903	IL20RA;IL20RA;IL20RA;IL20RA	137345754
cg01504718	chr6	0.0394862	3.30561	3.06161	0.00230077	0.956342	-2.43992		167649256
cg09763362	chr6	0.0429922	-5.1274	3.06123	0.00230367	0.956342	-2.44107	TNFAIP3	138188575
cg06767766	chr10	-0.0368703	-4.34923	-3.06098	0.00230556	0.956342	-2.44182	TET1	70321383
cg00744506	chr1	0.0231406	-1.93911	3.06095	0.00230582	0.956342	-2.44192	OLFML2B;OLFML2B	161973606
cg04916802	chr13	-0.0309524	-2.65132	-3.06081	0.00230682	0.956342	-2.44232	MIR548F5;NBEA	36052985
cg17147471	chr19	0.0484478	-1.40389	3.06074	0.00230736	0.956342	-2.44253	ADAMTSL5	1510584
cg01014374	chr6	-0.0176999	3.25194	-3.06073	0.00230743	0.956342	-2.44256	KIAA1586;KIAA1586;KIAA1586;KIAA1586	56910236
cg04837847	chr1	-0.0190228	1.86069	-3.06073	0.00230749	0.956342	-2.44258	C1orf49;C1orf49;C1orf49;C1orf49	178482132
cg25042180	chr3	0.0299679	-6.41332	3.06059	0.0023085	0.956342	-2.44298	BHLHE40;BHLHE40-AS1;BHLHE40-AS1;BHLHE40-AS1	5021745
cg17949371	chr12	0.0343994	-6.34919	3.0605	0.0023092	0.956342	-2.44326	SPATS2;SPATS2	49760878
cg11064678	chr6	-0.0178844	3.45885	-3.06035	0.00231036	0.956342	-2.44372		1318856
cg05992786	chr12	-0.0612511	-1.18434	-3.06032	0.00231055	0.956342	-2.44379	HOXC4;HOXC4	54446308
cg02644729	chr2	0.0333406	3.78175	3.06023	0.00231123	0.956342	-2.44406	FER1L5;FER1L5	97361045
cg13716695	chr2	0.032186	1.7531	3.06016	0.00231181	0.956342	-2.44429	MYL1;MYL1	211168985
cg10253403	chr10	0.0226462	2.61603	3.05991	0.0023137	0.956342	-2.44503	CUBN	17108153
cg15818437	chr1	0.0240981	1.79171	3.05982	0.00231433	0.956342	-2.44528		81631616
cg14009731	chr2	0.0179881	-6.0628	3.05958	0.00231617	0.956342	-2.446	ATAD2B	24150123
cg18409196	chr20	-0.0351103	3.14679	-3.05951	0.00231673	0.956342	-2.44622		30179130
cg03634806	chr18	-0.0304913	2.50648	-3.05948	0.00231697	0.956342	-2.44632		54777662
cg20317570	chr2	-0.0404949	4.08543	-3.0594	0.0023176	0.956342	-2.44656	DYSF;DYSF;DYSF;DYSF;DYSF;DYSF;DYSF	71686655
cg22920189	chr5	-0.0382943	-3.987	-3.05919	0.00231919	0.956342	-2.44719		102797185
cg03155496	chr2	-0.076684	3.14551	-3.059	0.00232061	0.956342	-2.44775	LOC339788	8117019
cg02915720	chr7	-0.0480634	2.34123	-3.05893	0.00232116	0.956342	-2.44797		99558185
cg08418138	chr1	0.0168073	3.59367	3.05799	0.00232836	0.956342	-2.45079	ZNF670	247240445
cg25319070	chr4	-0.0298543	3.07597	-3.05765	0.0023309	0.956342	-2.45178		38281418
cg07523142	chr18	-0.0209283	1.98624	-3.05754	0.00233179	0.956342	-2.45213		77534271
cg15756035	chr8	-0.0320575	1.06032	-3.05735	0.00233323	0.956342	-2.45269		26936778
cg06543018	chr3	-0.0302654	-3.53476	-3.05711	0.00233506	0.956342	-2.45341	RBP1;RBP1;RBP1	139258822
cg11279691	chr17	0.0292556	4.41353	3.05698	0.00233607	0.956342	-2.4538		75237915
cg03749207	chr16	0.210509	-2.80782	3.05655	0.00233934	0.956342	-2.45508	PRR25	857863
cg13420647	chr1	-0.0221639	3.47739	-3.05655	0.00233939	0.956342	-2.4551	OSCP1	36883624
cg10823530	chr6	-0.0225627	2.06547	-3.05639	0.00234062	0.956342	-2.45557	PRPF4B	4061238
cg05260242	chr13	-0.0415172	-4.22988	-3.05636	0.00234081	0.956342	-2.45565		28528474
cg06203181	chr5	0.0546109	0.318019	3.05636	0.00234084	0.956342	-2.45566		82763733
cg16573836	chr7	0.0182754	5.1792	3.056	0.00234357	0.956342	-2.45672	MAD1L1;MAD1L1;MAD1L1	2262355
cg00632517	chr3	0.0176401	3.09076	3.05582	0.00234498	0.956342	-2.45727	WWTR1;WWTR1;WWTR1	149317180
cg21205515	chr7	-0.0326875	3.51728	-3.05533	0.00234877	0.956342	-2.45874		150097437
cg07524446	chr12	0.0246051	-6.15098	3.05532	0.00234885	0.956342	-2.45877	SSH1;SSH1	109251711
cg14112344	chr12	0.024666	3.7019	3.05531	0.00234891	0.956342	-2.4588	PRICKLE1	42897923
cg11713592	chr19	0.0361724	-2.69308	3.05525	0.00234937	0.956342	-2.45898	ZNF878	12163829
cg09011473	chr5	-0.0362904	2.96628	-3.05489	0.0023521	0.956342	-2.46004	FAM196B;DOCK2	169350021
cg04547803	chr11	-0.0158509	4.04568	-3.05447	0.00235538	0.956342	-2.4613		3209966
cg07716249	chr2	-0.016902	-2.70835	-3.05425	0.00235706	0.956342	-2.46195	LYPD1;LYPD1;LYPD1	133428422
cg12205534	chr14	0.0266767	1.7517	3.05401	0.00235894	0.956342	-2.46268	ISM2;ISM2	77941098
cg22225258	chr1	0.0161195	-5.83565	3.05399	0.00235908	0.956342	-2.46273	ATAD3A;ATAD3A;ATAD3A	1447235
cg16634125	chr22	-0.0315124	3.52065	-3.05378	0.00236075	0.956342	-2.46338	SHANK3;SHANK3	51115062
cg24212240	chr6	0.0292551	3.34504	3.05374	0.002361	0.956342	-2.46348		155649609
cg11036913	chr14	-0.0367098	-3.11492	-3.05358	0.00236225	0.956342	-2.46396	GPR132;GPR132;GPR132;GPR132	105528265
cg25902415	chr8	-0.0431276	-1.28725	-3.0533	0.00236442	0.956342	-2.46479		29211863
cg24860371	chr2	-0.0155902	3.81255	-3.05305	0.00236638	0.956342	-2.46555	FEZ2;FEZ2	36779825
cg05208582	chr6	-0.0155615	3.99699	-3.05298	0.0023669	0.956342	-2.46575	NEDD9;NEDD9;NEDD9	11216594
cg09074373	chr11	-0.0194297	2.58539	-3.05194	0.00237498	0.956342	-2.46885	UBE4A;UBE4A	118248348
cg10274827	chr22	0.0558855	-2.66221	3.0519	0.00237536	0.956342	-2.469	MKL1;MKL1;MKL1;MKL1	40859917
cg18108499	chr4	0.0384309	-4.13847	3.05189	0.00237539	0.956342	-2.46901	INTS12;GSTCD;INTS12	106629741
cg19137676	chr11	0.0257344	-0.358931	3.05187	0.00237557	0.956342	-2.46908	INS-IGF2;IGF2;INS-IGF2	2172019
cg11839857	chr2	-0.0318592	-1.03721	-3.05181	0.00237599	0.956342	-2.46924	SPATS2L;SPATS2L;SPATS2L;SPATS2L;SPATS2L;SPATS2L;SPATS2L	201344628
cg08233387	chr17	0.0266371	2.33768	3.05152	0.00237832	0.956342	-2.47013	MYH10;MYH10;MYH10	8414099
cg04959423	chr5	-0.0172081	4.47322	-3.0515	0.00237843	0.956342	-2.47018	SLIT3;SLIT3	168190815
cg23066837	chr3	0.0231034	2.19393	3.05143	0.00237898	0.956342	-2.47039		78372183
cg20478811	chr8	-0.0250504	5.34881	-3.05122	0.00238067	0.956342	-2.47103		50494738
cg09755438	chr15	-0.0164984	3.83206	-3.05092	0.00238295	0.956342	-2.4719	NEO1;NEO1;NEO1	73531857
cg18247055	chr10	0.0764563	-4.28234	3.05063	0.00238523	0.956342	-2.47278	SPAG6;SPAG6	22634226
cg04207869	chr9	0.0192821	3.91488	3.05029	0.00238791	0.956342	-2.4738		7394261
cg11688568	chr20	-0.0272951	-2.52697	-3.05001	0.00239006	0.956342	-2.47462	PHACTR3	58179414
cg07392101	chr19	0.0276486	-3.14013	3.04981	0.00239167	0.956342	-2.47524	UHRF1;UHRF1	4909263
cg11155812	chr12	-0.0322835	-2.40906	-3.04976	0.00239202	0.956342	-2.47537	DDX51;NOC4L	132627966
cg27254601	chr16	-0.0261717	-4.75472	-3.04976	0.00239205	0.956342	-2.47538	MAZ;MAZ	29817104
cg10959664	chr13	-0.0161688	3.14138	-3.04973	0.00239225	0.956342	-2.47546	FARP1	98979676
cg14550880	chr13	-0.0220554	3.74064	-3.04971	0.00239242	0.956342	-2.47552	IRS2	110414588
cg17125715	chr16	0.0514485	3.05323	3.04967	0.00239273	0.956342	-2.47564		35043866
cg06868481	chr1	0.0418049	2.50808	3.04951	0.00239404	0.956342	-2.47614		29192086
cg20669120	chr16	-0.0263538	2.03604	-3.04938	0.00239505	0.956342	-2.47652	NME4;NME4;NME4;NME4;NME4;NME4;NME4	448943
cg27121356	chr9	0.0303299	3.33179	3.04931	0.0023956	0.956342	-2.47673		125209828
cg25075135	chr6	0.0368809	-1.65765	3.04925	0.00239609	0.956342	-2.47692	MAP7;MAP7;MAP7;MAP7;MAP7;MAP7;MAP7;MAP7;MAP7	136847410
cg23200122	chr13	-0.0245854	2.07057	-3.04911	0.00239717	0.956342	-2.47733	SMAD9;SMAD9	37454413
cg14438174	chr17	0.0254961	-5.44714	3.04903	0.00239776	0.956342	-2.47755	DVL2	7137923
cg05544793	chr3	-0.0184259	-0.371122	-3.04891	0.00239875	0.956342	-2.47793	PLCXD2;PLCXD2	111431367
cg15059254	chr16	-0.0228858	-0.660872	-3.0489	0.00239881	0.956342	-2.47795	XYLT1	17555963
cg20762897	chr7	0.0357967	-5.1159	3.04889	0.00239888	0.956342	-2.47798	EXOC4;EXOC4	132937989
cg19664565	chr20	0.0406327	-4.34373	3.04855	0.00240152	0.956342	-2.47898	RBM39;RBM39;RBM39;RBM39;RBM39;RBM39;RBM39	34330771
cg08735549	chr1	-0.0266676	3.56832	-3.04849	0.00240202	0.956342	-2.47917	DHCR24	55317306
cg14746884	chr13	-0.030901	0.0592286	-3.0483	0.00240349	0.956342	-2.47973	CDX2	28537233
cg16271173	chr5	-0.0279575	-4.4182	-3.04829	0.00240361	0.956342	-2.47977		57389962
cg05745299	chr12	0.0365742	3.13228	3.04822	0.00240417	0.956342	-2.47998	CRACR2A;CRACR2A	3790647
cg20170601	chr22	0.0231461	-0.904282	3.04818	0.00240448	0.956342	-2.4801		39507117
cg17783288	chr5	0.0272211	3.17694	3.04818	0.0024045	0.956342	-2.48011	STARD4-AS1	111043697
cg23729501	chr1	0.0418077	1.14102	3.048	0.0024059	0.956342	-2.48064	PRKACB;PRKACB;PRKACB;PRKACB;PRKACB;PRKACB;PRKACB;PRKACB;PRKACB;PRKACB;PRKACB;PRKACB;PRKACB;PRKACB;PRKACB	84629943
cg00223042	chr2	0.0382759	3.65761	3.04795	0.00240627	0.956342	-2.48078		65126816
cg09324896	chr20	-0.034591	3.14216	-3.04784	0.00240714	0.956342	-2.48111	ARFRP1;ARFRP1;ARFRP1;ARFRP1;ARFRP1;ARFRP1;ARFRP1;ARFRP1;ARFRP1;ARFRP1;ARFRP1;ARFRP1;ARFRP1;ZGPAT;ZGPAT;ZGPAT;ZGPAT;ZGPAT	62337930
cg17279458	chr3	-0.064327	-0.496288	-3.04771	0.00240818	0.956342	-2.4815	ZNF502;ZNF502;ZNF502;ZNF502	44753948
cg07360720	chr1	-0.0149424	3.33398	-3.04753	0.0024096	0.956342	-2.48204	TRABD2B	48413798
cg23044884	chr8	-0.0582803	-3.16331	-3.04742	0.00241042	0.956342	-2.48235	RBPMS;RBPMS;RBPMS;RBPMS	30245145
cg03309131	chr2	0.0263423	3.13829	3.04707	0.00241319	0.956342	-2.4834		186447777
cg01737018	chr2	-0.0413675	-3.74592	-3.047	0.00241376	0.956342	-2.48361		74413231
cg09865015	chr4	0.0537666	3.60158	3.04694	0.00241427	0.956342	-2.4838	LOC100130872;LOC100130872-SPON2	1202509
cg20481655	chr14	0.0305706	1.35488	3.04646	0.00241807	0.956342	-2.48524		22979162
cg14284925	chr22	-0.0336388	-4.23185	-3.04638	0.00241872	0.956342	-2.48548		42315998
cg06643156	chr3	0.0224785	2.84929	3.04631	0.00241924	0.956342	-2.48568	PXK	58380774
cg13243685	chr9	0.0394364	2.402	3.04622	0.00241997	0.956342	-2.48595	GLIS3;GLIS3	4145286
cg18286850	chr3	0.0373049	-1.02327	3.04599	0.00242178	0.956342	-2.48663	TF	133464713
cg15880981	chr3	-0.0340532	-4.12716	-3.04578	0.00242341	0.956342	-2.48725	SLC12A8;SLC12A8	124844905
cg00049868	chr2	-0.0208492	4.45697	-3.04546	0.00242596	0.956342	-2.4882		11245407
cg18781031	chr5	0.0289142	2.24213	3.04528	0.00242744	0.956342	-2.48876	FBN2	127598507
cg10389930	chr19	-0.0233541	2.4119	-3.04513	0.00242861	0.956342	-2.4892	KANK2;KANK2	11285331
cg24617203	chr2	-0.0206726	4.22488	-3.04499	0.00242969	0.956342	-2.4896	IL1R2;IL1R2	102623381
cg10258241	chr2	0.0258507	4.73624	3.0448	0.00243124	0.956342	-2.49018		52856751
cg10496242	chr20	0.0382912	0.895812	3.04479	0.00243134	0.956342	-2.49022	TSHZ2;TSHZ2	51908240
cg09949977	chr18	0.0403202	1.56768	3.04474	0.00243172	0.956342	-2.49036	ANKRD62	12098693
cg02885543	chr8	0.0252894	2.34692	3.0444	0.00243444	0.956342	-2.49138	ADAMDEC1;ADAMDEC1;ADAMDEC1	24252454
cg04120413	chr3	0.0364325	3.01507	3.04434	0.00243486	0.956342	-2.49154	HLTF;HLTF	148804743
cg04478684	chr11	-0.0308545	4.28028	-3.04425	0.00243558	0.956342	-2.49181	SIPA1;SIPA1	65414099
cg12356111	chr2	0.017258	-5.89188	3.0442	0.00243602	0.956342	-2.49197	NBEAL1	203879443
cg19160624	chr12	-0.0215001	0.490467	-3.04419	0.00243612	0.956342	-2.49201		68221623
cg27159443	chr14	0.0317675	3.51656	3.04413	0.00243656	0.956342	-2.49217	ATXN3;ATXN3;ATXN3;ATXN3;ATXN3;ATXN3;ATXN3;ATXN3;ATXN3;ATXN3;ATXN3;ATXN3;ATXN3;ATXN3;ATXN3;ATXN3;ATXN3;ATXN3;ATXN3;ATXN3;ATXN3;ATXN3;ATXN3;ATXN3;ATXN3;ATXN3;ATXN3;ATXN3;ATXN3;ATXN3;ATXN3	92526015
cg16068038	chr15	0.0215316	4.44613	3.04413	0.0024366	0.956342	-2.49219	C15orf28;ANP32A	69099678
cg26670204	chr7	-0.030659	2.29918	-3.04378	0.00243939	0.956342	-2.49323	MYO1G;MYO1G	45014822
cg19427757	chr22	0.0259851	-5.53256	3.04372	0.00243985	0.956342	-2.4934	ARHGAP8;ARHGAP8;PRR5-ARHGAP8	45148372
cg14216745	chr15	-0.036131	-0.209908	-3.04363	0.00244055	0.956342	-2.49366	ADPGK-AS1;ADPGK;ADPGK;ADPGK	73074167
cg18790787	chr2	0.0303132	2.35952	3.04349	0.00244168	0.956342	-2.49409		118170690
cg10474881	chr6	0.122676	2.9377	3.04339	0.00244247	0.956342	-2.49438	MARCKS	114181686
cg23371780	chr16	0.034386	1.85296	3.04336	0.00244271	0.956342	-2.49447		15050934
cg23378318	chr7	0.0243226	4.1604	3.04325	0.00244359	0.956342	-2.4948		45178951
cg11811044	chr3	-0.0157635	3.82509	-3.04314	0.00244448	0.956342	-2.49513	GYG1;GYG1;GYG1	148729312
cg26715240	chr12	-0.0274405	3.433	-3.04306	0.00244508	0.956342	-2.49535		786203
cg09948127	chr10	0.0266818	-0.366685	3.04279	0.00244725	0.956342	-2.49616		121239126
cg11107598	chr13	-0.0367646	-1.83228	-3.04251	0.00244953	0.956342	-2.49701		44833178
cg16780771	chr16	-0.0279637	3.33193	-3.04232	0.00245108	0.956342	-2.49758	CMIP;CMIP	81643766
cg22394948	chr6	0.0189631	3.75941	3.04197	0.00245383	0.956342	-2.49861	KCNQ5;KCNQ5;KCNQ5;KCNQ5;KCNQ5	73907779
cg22051853	chr7	0.0144513	-0.512622	3.04197	0.00245387	0.956342	-2.49862	IQCE;IQCE	2647589
cg01934878	chr22	-0.0244507	-5.17128	-3.04195	0.00245404	0.956342	-2.49868	BCRP2	21457263
cg13918206	chr9	-0.0327099	3.46598	-3.04176	0.00245554	0.956342	-2.49924	DEC1	118159781
cg10511726	chr14	0.0239703	1.81547	3.04175	0.00245565	0.956342	-2.49928		24813353
cg25803107	chr2	-0.0288286	4.58079	-3.04167	0.00245624	0.956342	-2.4995	LOC150622	6072744
cg04321224	chr21	0.0292157	-1.1974	3.04164	0.00245647	0.956342	-2.49958	ITGB2;ITGB2	46341380
cg22055337	chr3	-0.022823	2.9071	-3.04139	0.00245853	0.956342	-2.50035	LRIG1	66446342
cg04878866	chr1	0.0381574	1.04274	3.04093	0.00246224	0.956342	-2.50172	CDC42BPA;CDC42BPA	227231680
cg11605337	chr7	0.0224549	2.51265	3.04091	0.00246235	0.956342	-2.50176	VWDE	12444856
cg24874749	chr3	-0.0473846	1.20965	-3.04079	0.00246336	0.956342	-2.50214	MITF;MITF;MITF;MITF;MITF;MITF	70016979
cg14958084	chr19	0.0339414	2.7591	3.04078	0.00246341	0.956342	-2.50215	NANOS3	13987551
cg01915895	chr4	-0.0321219	-4.01635	-3.04059	0.00246495	0.956342	-2.50273	FBXL5;FBXL5;FBXL5	15656832
cg00613945	chr6	-0.0250084	2.8665	-3.04036	0.00246683	0.956342	-2.50342		72293789
cg17093642	chr17	0.0350334	-5.51756	3.04018	0.00246824	0.956342	-2.50394	DCAKD;DCAKD	43128807
cg02915096	chr3	0.0253356	2.22254	3.04016	0.00246841	0.956342	-2.504		164840786
cg06677690	chr4	-0.0246695	2.72675	-3.03941	0.00247445	0.956342	-2.50623	ZFYVE28	2302953
cg18085660	chr4	0.033948	2.8956	3.03937	0.00247478	0.956342	-2.50635	LOC100130872;LOC100130872-SPON2	1202898
cg13926004	chr5	0.0344602	2.64478	3.03935	0.002475	0.956342	-2.50643	KIAA0825	93621566
cg16824126	chr22	-0.0186682	0.515416	-3.03926	0.00247567	0.956342	-2.50667	CHADL;L3MBTL2	41626394
cg03594819	chr11	-0.0391199	-3.96563	-3.03919	0.00247622	0.956342	-2.50688	TIMM8B;SDHD;TIMM8B	111956829
cg18416766	chr8	0.040107	0.335504	3.03914	0.0024767	0.956342	-2.50705		99176002
cg02479949	chr19	0.0384084	-5.5015	3.03912	0.00247685	0.956342	-2.50711	C19orf50	18668558
cg23038277	chr1	0.0390626	0.726073	3.03909	0.00247707	0.956342	-2.50719	ITPKB	226833134
cg23787577	chr19	0.0298562	0.0994937	3.03879	0.00247945	0.956342	-2.50807	SIGLEC7;SIGLEC7;SIGLEC7;SIGLEC7	51645434
cg22399555	chr7	0.0322179	3.41479	3.0387	0.0024802	0.956342	-2.50834	FBXL18	5529868
cg19418346	chr3	-0.0192743	3.96739	-3.03862	0.00248084	0.956342	-2.50857	ZBTB38	141086099
cg20643900	chr1	-0.0161367	1.60153	-3.03818	0.00248446	0.956342	-2.5099	CASZ1;CASZ1	10722177
cg16088971	chr9	-0.0285508	3.77827	-3.03788	0.0024869	0.956342	-2.5108	AKNA	117130630
cg03509264	chr16	0.0252743	3.18552	3.0376	0.00248916	0.956342	-2.51162	SNX29	12520256
cg01538218	chr22	0.0240687	-1.14946	3.03755	0.00248957	0.956342	-2.51177	GRAP2;GRAP2;GRAP2;GRAP2;GRAP2;GRAP2;GRAP2;GRAP2;GRAP2	40343102
cg23002268	chr5	0.0211394	-6.16877	3.03742	0.00249058	0.956342	-2.51214	DUSP1	172199318
cg07032488	chr16	-0.0261039	3.4555	-3.03708	0.00249336	0.956342	-2.51316	ABCC11;ABCC11;ABCC11	48201121
cg09567173	chr16	-0.0376771	3.11253	-3.03654	0.00249777	0.956342	-2.51477		54354640
cg08540829	chr10	-0.0294782	1.96657	-3.03624	0.00250026	0.956342	-2.51567	C10orf79;MIR609	105979709
cg17211630	chr6	0.0246183	-4.6046	3.0357	0.00250462	0.956342	-2.51726		4018278
cg14186145	chr3	-0.0256415	-0.590894	-3.03544	0.00250678	0.956342	-2.51805	DNAJC13	132167655
cg02888633	chr6	0.0226171	-4.98678	3.03542	0.00250692	0.956342	-2.5181	C6orf173	126661628
cg06204745	chr17	-0.0451408	-4.47699	-3.03536	0.00250745	0.956342	-2.51829		79448740
cg17081212	chr7	-0.0300607	3.15619	-3.03532	0.00250775	0.956342	-2.5184	LOC100996437	66133821
cg16282339	chr11	0.0228104	4.84495	3.03528	0.00250811	0.956342	-2.51853		47927019
cg04145984	chr14	0.0158449	3.10833	3.03485	0.00251158	0.956342	-2.51979	WDR89;WDR89;WDR89	64092369
cg17558906	chr2	-0.0265324	0.977435	-3.03447	0.00251475	0.956342	-2.52094	SCTR	120220754
cg19280364	chr15	-0.0273717	3.35009	-3.0344	0.00251529	0.956342	-2.52113	ADPGK;ADPGK;ADPGK	73077442
cg06869114	chr13	-0.017939	4.63282	-3.03394	0.00251908	0.956342	-2.5225	ATP11A;ATP11A	113464204
cg18922994	chr17	-0.0366492	3.62652	-3.03387	0.00251961	0.956342	-2.52269	MGAT5B;MGAT5B	74908800
cg14726958	chr10	0.0204601	-5.46558	3.03373	0.0025208	0.956342	-2.52312	CREM;CREM;CREM;CREM;CREM;CREM;CREM;CREM;CREM;CREM;CREM;CREM;CREM	35415810
cg05329050	chr9	-0.0350665	2.84406	-3.03372	0.0025209	0.956342	-2.52316		91798525
cg07947320	chr17	-0.02955	3.33765	-3.03352	0.00252255	0.956342	-2.52376	DNAH17	76482456
cg22682811	chr20	-0.0379425	-2.87796	-3.03348	0.00252289	0.956342	-2.52388		21372462
cg25020073	chr10	0.0231043	3.41634	3.03342	0.00252337	0.956342	-2.52405	tAKR	4925586
cg23864632	chr19	0.0188683	-5.63433	3.03325	0.00252473	0.956342	-2.52454	PRKD2;PRKD2;PRKD2	47220401
cg01799722	chr12	-0.032365	2.56434	-3.03303	0.00252654	0.956342	-2.52519	SOAT2;SOAT2	53512676
cg11934097	chr5	-0.0328562	3.50769	-3.03299	0.0025269	0.956342	-2.52532	C5orf66	134643066
cg23993345	chr5	0.0307215	-4.72309	3.03256	0.00253043	0.956342	-2.5266	PDCD6	271700
cg01531475	chr2	0.0302484	1.91246	3.03249	0.002531	0.956342	-2.5268		123126347
cg01525498	chr17	0.0195838	4.02935	3.03243	0.00253148	0.956342	-2.52697	RPTOR;RPTOR	78893429
cg02298116	chr14	0.0352526	-3.10159	3.0324	0.00253174	0.956342	-2.52707		57264579
[truncated: 8,001 more rows]

## Sheet: Table S2
Methylation probe	Chromosome	logFC	AveExpr	t	P Value	FDR adj P value	B	Gene	Position
cg25670567	1	0.207873	4.17436	5.30708	1.09035e-06	0.535202	5.30315	GALNT9	132694774
cg03541057	2	0.222299	-2.34467	4.97278	4.06037e-06	0.535202	4.10661	ANP32E;ANP32E;ANP32E	150206242
cg19889859	2	-0.127145	1.60055	-4.92672	4.85279e-06	0.535202	3.94454	IL23R;IL23R	67672609
cg16370056	3	0.186307	0.693551	4.89552	5.4733e-06	0.535202	3.83518		918172
cg19187410	4	0.338485	-3.15312	4.88748	5.64544e-06	0.535202	3.80704		75883893
cg03532510	2	0.0650141	-6.09335	4.88178	5.77048e-06	0.535202	3.78713	CNIH4	224544720
cg07764575	5	0.123535	2.84939	4.87946	5.82228e-06	0.535202	3.77901	CATSPERG	38850992
cg13567405	6	0.149112	-0.109742	4.85689	6.34959e-06	0.535202	3.70024		94372017
cg09309687	7	0.0969453	3.33938	4.85291	6.44734e-06	0.535202	3.68636	SDK1	3376213
cg03904213	8	0.125989	2.14367	4.79641	8.00343e-06	0.535202	3.48999		40457407
cg15721764	9	0.0691864	3.96109	4.74679	9.66735e-06	0.535202	3.31851	DENND1A;DENND1A	126405197
cg27550918	10	0.113654	3.45386	4.74192	9.84793e-06	0.535202	3.30171	SYNPO2L;SYNPO2L;SYNPO2L	75410777
cg20190597	11	-0.198472	3.5517	-4.72097	1.06622e-05	0.535202	3.22961		219119100
cg24760771	6	0.127925	3.56057	4.71301	1.09885e-05	0.535202	3.20226		102344872
cg19216336	2	0.104445	1.94908	4.70543	1.13082e-05	0.535202	3.17623	LOC440600	110834374
cg09688700	6	0.0855796	-4.86432	4.68904	1.20307e-05	0.535202	3.12004	AGBL2	47737079
cg11874762	6	-0.0904476	-2.1765	-4.68202	1.23534e-05	0.535202	3.09603		71318870
cg13578548	12	0.0834633	3.77903	4.66461	1.31916e-05	0.535202	3.03648	A4GNT	137843708
cg11860896	13	0.106082	1.95497	4.65047	1.39126e-05	0.535202	2.98822	LOC100505530	37476192
cg20911446	14	0.129	1.36145	4.64398	1.42562e-05	0.535202	2.96609		38686149
cg19516457	1	0.201131	-3.39652	4.63414	1.47935e-05	0.535202	2.93255	LOC283392;TRHDE;LOC283392	72667707
cg19659619	10	-0.182162	1.0985	-4.61563	1.58567e-05	0.547592	2.86962	GBF1;GBF1;GBF1	104060512
cg15144116	1	-0.0712818	-0.720018	-4.60329	1.66068e-05	0.548559	2.82772	SCNN1A;SCNN1A;SCNN1A;LTBR	6485598
cg26273839	10	0.11413	2.88533	4.58796	1.75868e-05	0.556726	2.77575	LHPP;LHPP	126299710
cg08568138	10	0.117365	2.95591	4.56454	1.91935e-05	0.574335	2.69653	ANKRD22	90598542
cg15602692	12	0.109857	-2.55904	4.55816	1.9655e-05	0.574335	2.675	CRTAP	33156716
cg04787916	11	0.106601	3.11676	4.5464	2.05345e-05	0.577811	2.63534		237755762
cg00534871	9	0.112413	-3.8522	4.51712	2.28934e-05	0.606331	2.53684	TUBB4B	140135525
cg26461510	2	-0.107484	3.25004	-4.51264	2.32769e-05	0.606331	2.5218	OR2T1	248569107
cg26903781	7	-0.173179	1.88134	-4.49267	2.50634e-05	0.606331	2.45484	IQUB	123176084
cg21476463	12	0.125969	2.1793	4.47983	2.62813e-05	0.606331	2.41188	RBP1;RBP1;RBP1	139259926
cg10666342	13	0.186724	-3.02807	4.47804	2.64553e-05	0.606331	2.40591	DEF6	35270553
cg13235717	2	0.0900022	1.88408	4.47301	2.69511e-05	0.606331	2.3891	SFN	27188505
cg05259836	13	-0.179637	-3.56733	-4.47118	2.71345e-05	0.606331	2.38296		74290516
cg10062065	11	0.0798216	4.26526	4.46196	2.80721e-05	0.609358	2.35221	SPEG	220308747
cg10982668	7	0.102305	3.72183	4.44404	2.99876e-05	0.632857	2.29248		30773423
cg00810133	15	-0.105382	-3.44605	-4.41109	3.3844e-05	0.634252	2.18303	SETD6;SETD6	58549212
cg17028814	2	0.113894	2.0406	4.40652	3.44144e-05	0.634252	2.16791	NR1I3;NR1I3;NR1I3;NR1I3;NR1I3;NR1I3;NR1I3;NR1I3;NR1I3;NR1I3;NR1I3;NR1I3;NR1I3;NR1I3;NR1I3	161206502
cg06532184	16	0.124852	-4.712	4.40426	3.47015e-05	0.634252	2.1604	FLJ39653;FLJ39653;TAPT1	16227813
cg17311528	1	0.125779	3.20094	4.3985	3.54399e-05	0.634252	2.14136		125092428
cg07510823	7	0.124611	-4.37267	4.3936	3.60816e-05	0.634252	2.12513	IMMP2L;IMMP2L;IMMP2L;IMMP2L	111201994
cg22961335	10	0.0806889	1.49484	4.38921	3.66645e-05	0.634252	2.11064		71319983
cg18068056	4	-0.0784094	-3.78759	-4.38497	3.72372e-05	0.634252	2.09662	SPECC1	19912273
cg08990397	11	0.147833	-0.024586	4.38408	3.73588e-05	0.634252	2.09367	FAM117B	203520953
cg03333153	12	0.115704	2.30145	4.38256	3.75671e-05	0.634252	2.08865	EEFSEC	127974426
cg08835033	2	0.1152	1.02899	4.37089	3.92023e-05	0.64747	2.05012	PRKAA2	57151884
cg26516941	6	-0.07823	-3.65819	-4.35444	4.16233e-05	0.662963	1.99595	DPAGT1;DPAGT1	118972455
cg12899673	4	0.111005	3.55006	4.35272	4.18856e-05	0.662963	1.99028	JUP;JUP	39913952
cg18082877	3	0.117884	3.00169	4.33935	4.3971e-05	0.681768	1.94636	LAMA3;LAMA3;LAMA3;LAMA3	21298989
cg03427905	12	0.154465	-3.42804	4.30844	4.91889e-05	0.721082	1.84505	ADAMTS9	64671378
cg13888026	2	0.0976873	-5.14048	4.30124	5.04882e-05	0.721082	1.8215	KIF26B	245318245
cg09091424	6	-0.0857273	-2.90563	-4.27994	5.45268e-05	0.721082	1.752	ANKRD13D;ANKRD13D	67057304
cg16116239	7	0.123331	0.90124	4.27975	5.45643e-05	0.721082	1.75139		65825620
cg17472312	17	0.0641047	4.23065	4.27816	5.48774e-05	0.721082	1.74622		53336890
cg00326231	14	0.143386	-3.8769	4.27213	5.60846e-05	0.721082	1.72657	CLTCL1;CLTCL1	19278249
cg17351418	11	0.088686	3.4871	4.26623	5.7289e-05	0.721082	1.70739		144533830
cg15679211	18	-0.196701	-1.81893	-4.26535	5.74709e-05	0.721082	1.70453	PTPRT;PTPRT	41669157
cg08454687	7	0.146513	-0.533634	4.26128	5.83191e-05	0.721082	1.6913		157091435
cg02020366	2	-0.12723	1.64953	-4.26051	5.84802e-05	0.721082	1.68881	DPH5;DPH5;DPH5	101471573
cg13404797	19	-0.137629	1.7041	-4.25433	5.97958e-05	0.721082	1.66873		172718243
cg09430445	12	0.105389	2.44326	4.24955	6.08316e-05	0.721082	1.65323	CYP8B1	42918546
cg17399727	12	0.0865757	2.23595	4.24722	6.13441e-05	0.721082	1.64566	COL7A1	48622078
cg20522571	7	0.116437	1.4239	4.24128	6.2666e-05	0.721082	1.62642		12794029
cg07904567	1	-0.102095	2.46044	-4.2296	6.53494e-05	0.721082	1.58858	GOLGA3	133346306
cg03472973	4	0.0837903	2.3484	4.22904	6.54807e-05	0.721082	1.58677	PEMT;PEMT;PEMT;PEMT;PEMT	17448775
cg08100588	13	0.102874	2.42	4.22659	6.60574e-05	0.721082	1.57886	RNF144B	18395638
cg17544521	2	0.126184	3.47237	4.22171	6.72249e-05	0.721082	1.56305	CACNA1S	201026177
cg24270182	20	-0.0996045	3.92258	-4.20667	7.09403e-05	0.721082	1.51452		9046418
cg13112511	19	-0.0788309	3.16395	-4.20651	7.0983e-05	0.721082	1.51398	PDE4D;PDE4D;PDE4D	58882753
cg00750430	10	0.207854	-1.45683	4.19714	7.33993e-05	0.721082	1.48379	KIAA1598;KIAA1598	118654150
cg09867157	13	0.123758	-4.90369	4.19461	7.40646e-05	0.721082	1.47565	BAT3;BAT3;BAT3;BAT3	31620935
cg03585549	12	0.0752009	-6.38928	4.1856	7.64842e-05	0.721082	1.44666	PLCL2	16926335
cg20552513	11	0.16279	-3.41355	4.17987	7.80627e-05	0.721082	1.42824		112390271
cg16739209	16	0.108918	1.13542	4.17599	7.91505e-05	0.721082	1.41577	PPA2;PPA2;PPA2;PPA2	106308879
cg24640637	6	0.131948	2.30086	4.17517	7.93811e-05	0.721082	1.41315	CEND1	790293
cg25233887	7	0.110829	-0.519483	4.17204	8.02712e-05	0.721082	1.40309		150283557
cg14775960	12	-0.200036	1.48469	-4.16964	8.09583e-05	0.721082	1.39541		126854109
cg22243109	4	0.193874	1.65985	4.16533	8.22098e-05	0.721082	1.38158		75789365
cg15733692	3	-0.100465	-3.31506	-4.14966	8.69158e-05	0.721082	1.33141	CBLN2	70209551
cg02504457	1	0.0912498	-4.8209	4.14915	8.70745e-05	0.721082	1.32977	TIMELESS	56843332
cg08810598	2	0.104022	-3.83208	4.14354	8.8826e-05	0.721082	1.31182	WASF2;WASF2	27748776
cg24703420	1	-0.109961	2.33798	-4.13194	9.25546e-05	0.721082	1.27477		111373904
cg25163906	6	0.112885	3.20249	4.13064	9.29794e-05	0.721082	1.27065	KCNJ5	128784508
cg04682967	14	0.140434	3.87713	4.12941	9.3386e-05	0.721082	1.26671	SSTR3	37608626
cg06216065	2	-0.130776	1.74092	-4.12513	9.48109e-05	0.721082	1.25307	ZDHHC18	27155559
cg11784470	11	0.16132	-3.50196	4.12331	9.5423e-05	0.721082	1.24728	CACNB4;CACNB4;CACNB4;CACNB4	152779993
cg26119875	4	0.146236	0.654183	4.1212	9.61374e-05	0.721082	1.24056	NOL11;NOL11	65729990
cg24944395	4	-0.103938	-2.43633	-4.11675	9.76646e-05	0.721082	1.22636	CLDN7	7166718
cg13209298	12	-0.0863359	2.92465	-4.11657	9.77239e-05	0.721082	1.22581	SEMA3B;SEMA3B	50303807
cg08802927	5	-0.278887	0.192451	-4.1159	9.79577e-05	0.721082	1.22366		6998336
cg12559197	19	-0.128512	-0.766662	-4.11414	9.85669e-05	0.721082	1.21808	PDE8B;PDE8B;PDE8B;PDE8B;PDE8B	76654783
cg21392906	18	0.0761957	3.8448	4.11102	9.96604e-05	0.721082	1.20814	ATP9A	50378026
cg12055421	11	0.0775678	-5.1058	4.11004	0.000100005	0.721082	1.20504	WBP1	74685521
cg13425650	1	0.126591	1.96221	4.10903	0.000100364	0.721082	1.2018	CRADD	94093761
cg13307782	19	-0.0555483	3.46264	-4.09911	0.000103938	0.721082	1.1703		77291146
cg05714119	20	0.0653596	4.13235	4.09896	0.000103992	0.721082	1.16983		6663674
cg24278090	20	0.129617	3.54121	4.0982	0.000104273	0.721082	1.1674	GPIHBP1	144294095
cg19122720	4	0.306041	-3.43187	4.09612	0.000105038	0.721082	1.16082		75884349
cg01897500	4	0.282111	-3.63312	4.09401	0.000105823	0.721082	1.15411		75883996
cg19642433	1	0.196233	3.60695	4.09328	0.000106097	0.721082	1.15179	C12orf56;C12orf56	64783703
cg20584679	13	0.0700371	3.95353	4.08842	0.00010793	0.721082	1.13637	VARS2;VARS2;VARS2	30888173
cg06068653	15	0.0596229	3.67694	4.08651	0.000108656	0.721082	1.13033	PKD1L3	72005434
cg16339225	18	0.10304	-2.77131	4.08596	0.000108865	0.721082	1.1286		3058312
cg25944317	13	0.136082	-0.694214	4.0858	0.000108929	0.721082	1.12807	SUPT3H;SUPT3H;SUPT3H	45291337
cg08908522	1	-0.0601992	3.11143	-4.08573	0.000108955	0.721082	1.12785		77748056
cg05242945	12	0.104758	-5.23881	4.08477	0.000109324	0.721082	1.12481	RPSA;RPSA	39447984
cg06923651	9	0.13192	-0.317886	4.08111	0.000110741	0.721082	1.11322	SPINK4	33240061
cg08734451	21	0.116738	-3.92391	4.07409	0.000113506	0.721082	1.09102	PSMC6	53173560
cg02523797	2	0.109184	3.13249	4.07266	0.000114081	0.721082	1.08647	SPATA21	16733702
cg22192614	22	0.068887	2.34461	4.07011	0.000115108	0.721082	1.0784	MIR548H4;GLCE	69486004
ch.20.22462067R	18	0.314307	-3.57541	4.06804	0.000115946	0.721082	1.07188		22514067
cg11549094	20	-0.144299	-2.81279	-4.06613	0.000116729	0.721082	1.06582	SULF1;SULF1;SULF1;SULF1	70404850
cg17429893	16	-0.166983	1.51924	-4.06272	0.000118134	0.721082	1.05506	PALLD;PALLD;PALLD;PALLD	169845218
cg22856976	2	0.120585	1.98323	4.06227	0.000118321	0.721082	1.05363		181047581
cg08758996	4	0.0921951	-2.64599	4.06016	0.000119198	0.721082	1.04699	LOC651250	66097529
cg23267616	19	0.0961709	0.984072	4.05779	0.000120193	0.721082	1.0395	ODZ2	167231004
cg07135960	6	-0.0805613	2.92698	-4.05429	0.000121675	0.721082	1.02848		104918044
cg18011570	7	0.134635	0.851984	4.05311	0.00012218	0.721082	1.02475	LOC101927914	157279616
cg18107181	21	0.0876291	1.6193	4.05169	0.000122792	0.721082	1.02025		98672128
cg27371770	11	0.111258	2.97994	4.05162	0.000122822	0.721082	1.02004		30449306
cg07250622	12	0.155644	-4.11273	4.04284	0.000126656	0.721082	0.992382	THOC7;THOC7;THOC7;ATXN7;ATXN7	63850556
cg12403575	15	0.0860532	-5.28032	4.04274	0.0001267	0.721082	0.99207	TRADD;FBXL8	67194943
cg07560520	10	0.100915	-4.80396	4.04233	0.000126881	0.721082	0.990789	MSRB2	23384869
cg08813925	10	0.0789787	-5.13018	4.03957	0.000128113	0.721082	0.982095		31996740
cg19321904	11	0.102058	3.81409	4.03946	0.000128164	0.721082	0.981733	COMMD1	62362845
cg03117577	4	-0.115657	3.64728	-4.03629	0.000129593	0.721082	0.97176	CYTSB;CYTSB	20187457
cg02065795	22	0.140376	-4.37042	4.03507	0.000130146	0.721082	0.967934	KIAA0101;KIAA0101	64673455
cg17507343	18	-0.115753	1.7437	-4.03444	0.000130433	0.721082	0.965949		39357379
cg04408841	9	0.0689878	3.51935	4.03413	0.000130572	0.721082	0.964993	LCN15	139659112
cg26622772	12	0.113986	1.60385	4.03371	0.000130763	0.721082	0.963675	CACNA1D;CACNA1D;CACNA1D	53830352
cg12364741	19	-0.0957983	-2.47676	-4.03159	0.000131736	0.721082	0.957011		112846688
cg05207134	19	-0.116066	1.84609	-4.02967	0.000132624	0.721082	0.950966	DDX46;DDX46;DDX46	134125766
cg10363443	12	0.0941644	3.40792	4.02965	0.000132635	0.721082	0.950896	C3orf21	194790714
cg19779123	6	-0.0728794	3.74731	-4.02833	0.000133245	0.721082	0.946764		57061898
cg16719299	1	0.274248	2.02216	4.0274	0.000133679	0.721082	0.943844	C12orf59	10330843
cg09089653	19	0.096288	-4.15799	4.02657	0.000134067	0.721082	0.941236	H2AFY;H2AFY;H2AFY;H2AFY	134734307
cg20498033	13	0.11	3.52412	4.02657	0.00013407	0.721082	0.941217	SLC44A4	31833291
cg19072817	19	0.154683	-1.07725	4.01971	0.000137315	0.721082	0.919709	EIF4E1B;SNCB;SNCB;EIF4E1B	176057992
cg03563100	11	0.13552	-2.47456	4.01942	0.000137458	0.721082	0.918775	CACNB4;CACNB4;CACNB4	152954239
cg02229543	19	0.232497	-2.52627	4.01737	0.000138443	0.721082	0.912355	GRM6	178422431
cg25031371	12	-0.0745731	2.75986	-4.01643	0.000138897	0.721082	0.909412	CPNE4;CPNE4;CPNE4	131263063
cg26363039	1	-0.100984	-1.8384	-4.01335	0.000140396	0.721082	0.899761	LOC100292680	1609549
cg26792080	11	0.121931	-4.25903	4.01218	0.000140969	0.721082	0.896094	SATB2	200324879
cg12079971	8	0.173696	0.347444	4.00922	0.00014243	0.721082	0.886827		34673246
cg18792385	2	0.120352	1.15614	4.00834	0.000142871	0.721082	0.884046	MTF2;MTF2;MTF2;MTF2	93588942
cg07325917	7	-0.0883688	3.62324	-4.00554	0.000144269	0.721082	0.875296	ATP5J2-PTCD1;ATP5J2;ATP5J2;ATP5J2;ATP5J2	99058374
cg27312458	13	0.0952328	2.11551	4.00535	0.000144363	0.721082	0.874707		169277149
cg08243612	11	0.150982	-2.05848	4.00455	0.000144769	0.721082	0.872184		219763536
cg18481884	6	0.106461	0.64932	4.00421	0.00014494	0.721082	0.871124	BCO2;BCO2	112045394
cg08649436	2	0.0901507	3.5067	4.00302	0.000145539	0.721082	0.867414	NCMAP	24897105
cg09929286	5	0.0696607	2.84895	3.99734	0.000148443	0.721082	0.849656		31701539
cg08817786	11	0.0591077	-5.64821	3.99719	0.000148524	0.721082	0.849168	EFHD1	233470702
cg17649408	16	0.113501	-4.4553	3.99311	0.000150645	0.721082	0.836424	NEK1;NEK1;NEK1;NEK1;NEK1	170534394
cg22284015	2	0.125554	-0.413572	3.99285	0.000150782	0.721082	0.835603	PLA2G4A	186834574
cg07279206	8	-0.118794	-2.29243	-3.98968	0.000152454	0.721082	0.825694	LOC400867	40297980
cg09211372	13	0.148082	0.55169	3.98391	0.000155539	0.721082	0.807688		168490623
cg16867255	1	0.0590229	1.09703	3.98313	0.000155956	0.721082	0.805282	KRT80;KRT80	52584811
cg00952352	17	0.0957206	-3.57846	3.98245	0.000156328	0.721082	0.803144	LCP1	46752424
cg00389176	5	0.0762133	-4.03388	3.98228	0.000156419	0.721082	0.80262	TGFB1;TGFB1	41859014
cg09142204	1	-0.105127	3.23032	-3.98141	0.00015689	0.721082	0.799917	RAD52	1091438
cg02386159	7	0.196851	-2.01328	3.98117	0.000157025	0.721082	0.799146		22589427
cg22657548	4	-0.122177	3.08959	-3.97992	0.000157707	0.721082	0.795255		75504868
cg04154583	14	0.0996357	2.7925	3.97866	0.000158394	0.721082	0.791346	LDOC1L	44889756
cg03476370	6	0.112032	-3.8869	3.97471	0.000160584	0.721082	0.77901	NDUFC2;NDUFC2	77791237
cg10196289	20	-0.0762025	-3.82406	-3.97235	0.000161903	0.721082	0.771661	NSMAF;NSMAF	59572185
cg01390331	22	-0.165445	-2.48754	-3.97024	0.00016309	0.721082	0.765096		84105392
cg01966061	15	-0.166709	0.54808	-3.96987	0.000163299	0.721082	0.763945	RPL13;RPL13;RPL13;RPL13	89628511
cg10796691	11	0.0637236	1.31684	3.96736	0.000164726	0.721082	0.756132	LOC400958	65135899
cg23181776	10	0.0828712	-4.69464	3.9669	0.000164987	0.721082	0.754706	LOC219347;LOC219347;C10orf57;LOC219347;LOC219347;LOC219347	81838959
cg08669973	11	-0.121637	1.07828	-3.96661	0.000165155	0.721082	0.753796	LOC100996693	220360963
cg24681393	10	0.128187	1.57851	3.96643	0.000165256	0.721082	0.753245	PITX3	103997625
cg12443256	16	0.0763963	3.46606	3.96446	0.000166384	0.721082	0.747133	FNIP2	159791518
cg26411280	4	0.30416	-4.48911	3.96398	0.000166665	0.721082	0.745615		75884231
cg01279426	4	-0.0963455	3.98762	-3.96251	0.000167512	0.721082	0.741063	TTC25	40116432
cg05102770	7	-0.0835008	2.90997	-3.96127	0.000168234	0.721082	0.737201	FOXK1	4806869
cg03461577	6	-0.156355	2.48026	-3.96079	0.000168514	0.721082	0.735708	LMO2	33901166
cg15158122	20	0.0838533	0.745942	3.96035	0.00016877	0.721082	0.734344	SCARA5	27754944
cg26255253	11	-0.0975097	1.7601	-3.9597	0.00016915	0.721082	0.732322	PKP4;PKP4;PKP4;PKP4;PKP4	159320122
cg03109814	7	0.111655	2.46527	3.95423	0.000172383	0.721082	0.715318	MUC17;MUC17	100692246
cg04775950	5	0.108714	3.70102	3.95349	0.000172823	0.721082	0.713029	ZNF428;SRRM5	44115372
cg07352054	7	0.155134	0.945304	3.95285	0.000173208	0.721082	0.711034		157092682
cg14296039	9	-0.102859	1.92408	-3.94915	0.000175436	0.721082	0.699551	AK8	135662786
cg16049690	19	-0.22408	-2.39151	-3.9482	0.000176013	0.721082	0.696605	BTNL9	180486679
cg22026953	13	-0.378906	2.07538	-3.94674	0.000176898	0.721082	0.6921		87763957
cg08343943	2	0.0947303	-4.41892	3.94653	0.000177029	0.721082	0.691436	ALDH9A1	165668116
cg16265906	19	-0.0929749	-3.70049	-3.94327	0.00017903	0.721082	0.681345	CDO1;CDO1	115152326
cg23164203	13	-0.0835197	-3.81574	-3.94202	0.000179804	0.721082	0.677473	ZSCAN12;ZSCAN12;ZSCAN12	28367475
cg24654390	13	0.122123	0.349874	3.94128	0.000180265	0.721082	0.67517	BEND6	56887480
cg05281544	13	0.0912989	-4.03088	3.94115	0.000180345	0.721082	0.674772	SOX4;SOX4	21597055
cg15864101	5	0.0818257	1.3405	3.94034	0.000180851	0.721082	0.672256	CCDC155	49916559
cg25245334	11	-0.085982	-3.81832	-3.93815	0.000182224	0.721082	0.665468	ACVR1;ACVR1	158732896
cg26899718	15	0.073226	0.951838	3.93814	0.00018223	0.721082	0.665438	SMPD3	68404797
cg06553451	13	0.0725089	3.80068	3.93544	0.000183931	0.722506	0.657095	BTBD9;BTBD9;BTBD9;BTBD9	38325960
cg01984450	19	0.079095	-5.17905	3.93456	0.000184492	0.722506	0.654363	STARD4;STARD4;STARD4;STARD4;STARD4;STARD4;STARD4;STARD4;STARD4;STARD4;STARD4-AS1	110848444
cg04879123	4	-0.0894265	3.27796	-3.92996	0.000187441	0.72454	0.640128		42643755
cg11692169	19	0.107816	2.63362	3.92994	0.000187454	0.72454	0.640061	LOC101929524	16623333
cg06622006	8	0.0953506	3.83797	3.92929	0.000187872	0.72454	0.638063	TSPEAR-AS1;TSPEAR;TSPEAR	45925602
cg15000998	1	0.274039	-4.65319	3.92496	0.000190698	0.731299	0.624661	USP15	62653559
cg25178497	11	-0.0838727	3.20773	-3.9216	0.000192912	0.731299	0.614299	PSMD1;PSMD1;PSMD1	231930900
cg09307644	12	0.127339	-2.73469	3.92076	0.000193477	0.731299	0.611677		101899213
cg10504108	2	-0.0956431	5.15309	-3.92038	0.00019373	0.731299	0.610505	CROCC	17294752
cg20502128	7	-0.122342	0.424771	-3.91932	0.000194438	0.731299	0.607231	SUN3;SUN3;SUN3;SUN3;SUN3;SUN3	48048662
cg25266899	11	-0.109358	2.65335	-3.91665	0.000196228	0.733807	0.599008	VIL1	219295750
cg20134767	18	0.0785742	3.57732	3.91545	0.000197036	0.733807	0.595317	DEFB127	137948
cg02477834	5	-0.188643	1.87073	-3.91246	0.000199076	0.736009	0.586074	ODF3L2	475575
cg19266967	2	-0.0919496	2.44624	-3.91175	0.000199565	0.736009	0.583874		162851376
cg10049913	1	0.0737291	-4.95759	3.90857	0.000201752	0.740482	0.574091	BHLHE41	26275383
cg23483512	4	0.290925	-2.77276	3.90692	0.000202899	0.741108	0.569008		75884327
cg11727383	10	0.280578	-4.25839	3.90134	0.000206827	0.751841	0.551805	LBX1;FLJ41350	102988389
cg05747963	5	0.461342	0.67624	3.89787	0.000209298	0.75461	0.541149	ARHGEF18	7492066
cg12081030	11	0.097146	2.29888	3.89749	0.000209575	0.75461	0.539963	PLEK	68608847
cg03008244	9	-0.0757242	-1.00277	-3.89558	0.000210949	0.755841	0.534101	DPH7;DPH7	140459598
cg14497410	21	0.0877889	3.8578	3.89426	0.000211906	0.755841	0.530038		97106023
cg18205517	14	-0.0836033	-4.09461	-3.88951	0.000215385	0.759987	0.515432	TRABD	50624030
cg19990438	6	-0.0925605	2.69315	-3.88801	0.000216493	0.759987	0.510832	COMMD9;COMMD9;COMMD9;COMMD9	36297713
cg17980786	12	0.0817679	-0.0755724	3.88624	0.000217809	0.759987	0.505395	TRIM71	32933637
cg20297569	20	0.104265	3.26436	3.88558	0.0002183	0.759987	0.503376		144316266
cg20778199	13	-0.10577	1.54113	-3.88364	0.000219758	0.759987	0.497406		148020881
cg02858512	4	0.0856512	-4.59249	3.88161	0.000221288	0.759987	0.491183	SMG6;SMG6	1992954
cg04298340	5	0.0972038	-4.55795	3.8806	0.000222053	0.759987	0.488088	WDR87;SIPA1L3	38397738
cg23942678	7	0.0984842	-1.52836	3.87753	0.000224402	0.759987	0.478651	COBL;COBL;COBL	51224795
cg22127075	2	0.0753427	1.82935	3.87063	0.000229754	0.759987	0.457517	COL16A1	32135179
cg14452299	9	0.175419	2.93623	3.86919	0.000230889	0.759987	0.453097	CACNA1B	140770915
cg16701767	2	0.143705	-3.47505	3.86801	0.00023182	0.759987	0.449491	ARID1A;ARID1A	27026841
cg23444713	21	0.14643	-4.0988	3.86706	0.000232569	0.759987	0.446596		22573483
cg26186134	2	0.0843582	2.64906	3.8666	0.000232938	0.759987	0.445175	TNFRSF25;PLEKHG5;TNFRSF25;PLEKHG5;PLEKHG5;TNFRSF25;PLEKHG5;TNFRSF25;TNFRSF25;PLEKHG5;TNFRSF25	6527489
cg00222053	18	0.0961531	3.76543	3.86468	0.000234464	0.759987	0.439321	GHRH	35886417
cg10187820	12	-0.0890639	-3.08538	-3.86367	0.000235274	0.759987	0.436233		138554161
cg02297967	20	0.151424	-0.697658	3.86309	0.000235741	0.759987	0.434455		57473034
cg18006980	17	-0.112911	1.01711	-3.86185	0.00023674	0.759987	0.430662	INTS6;INTS6;INTS6	51939003
cg04532153	4	0.0963401	-5.03894	3.8598	0.000238401	0.759987	0.424395	SNORD42B;RPL23A	27046900
cg21031875	10	0.109182	2.48611	3.85977	0.000238425	0.759987	0.424303	DNMBP;DNMBP-AS1	101691159
cg23344221	1	0.190228	-2.35784	3.85857	0.000239405	0.759987	0.420627	SLC16A7;SLC16A7	59989340
cg23110415	7	-0.0703219	-2.97628	-3.85784	0.000240003	0.759987	0.418393	SMARCD3;SMARCD3	150974447
cg09920072	11	0.087624	3.73396	3.85708	0.000240622	0.759987	0.416083		240650703
cg08950734	9	0.111092	3.17422	3.85543	0.000241985	0.759987	0.411019	LCN1;LCN1;LCN1;LCN1	138412827
cg12141898	12	0.0949109	3.57615	3.85417	0.000243024	0.759987	0.40718	SLC9A9	143020241
cg15384640	4	-0.0746228	2.2597	-3.85255	0.000244366	0.759987	0.402244		6557720
cg23624723	11	0.067435	-5.87904	3.85239	0.0002445	0.759987	0.401754	ITGA6;ITGA6	173292262
cg21382890	11	0.0799529	-4.64419	3.84731	0.000248772	0.759987	0.386228	NFE2L2;NFE2L2;NFE2L2	178104794
cg24831546	19	-0.0827734	4.02877	-3.84725	0.000248822	0.759987	0.38605	CCDC69;CCDC69	150585032
cg08411376	9	-0.102042	3.73484	-3.84315	0.000252314	0.759987	0.373559		140338926
cg02293228	5	0.162097	-2.93105	3.84075	0.000254384	0.759987	0.366237		51222322
cg09132909	15	0.118595	2.07088	3.83865	0.000256209	0.759987	0.359833	GPR139	20055221
cg22265294	1	0.110415	2.99616	3.83714	0.00025753	0.759987	0.355227	NCOR2;NCOR2	124904932
cg06056382	19	0.173558	-2.70486	3.83685	0.000257782	0.759987	0.35435		50152744
cg18450054	11	0.107646	3.04521	3.83619	0.000258359	0.759987	0.352346		35518097
cg16845257	6	-0.077225	3.11489	-3.83323	0.000260969	0.759987	0.343341	DRD2;DRD2	113295750
cg07335234	12	0.104813	-4.05016	3.83183	0.00026221	0.759987	0.339091	SENP2	185304496
cg11287675	21	0.112271	3.66114	3.83054	0.000263367	0.759987	0.335147	LOC100506700	81916570
cg06198087	7	0.116678	3.86429	3.8304	0.000263492	0.759987	0.334722	RBM33	155499342
cg09679802	21	0.0944938	2.20621	3.83014	0.000263725	0.759987	0.333931	SLC8A3;SLC8A3;SLC8A3;SLC8A3;SLC8A3;SLC8A3;SLC8A3	70531119
cg01569295	2	0.201479	2.34071	3.82993	0.00026391	0.759987	0.3333	MIR1182;FAM89A	231155862
cg17626405	11	-0.101553	-3.60448	-3.82957	0.000264233	0.759987	0.332206	MAL;MAL;MAL;MAL	95692010
cg26974427	20	0.147569	0.917799	3.82819	0.000265475	0.759987	0.328003	RAB11FIP1;RAB11FIP1;RAB11FIP1	37727552
cg24382141	15	-0.0855744	1.32862	-3.82787	0.000265759	0.759987	0.327045	PSKH1	67944348
cg17626203	13	0.185349	-4.0454	3.82672	0.000266802	0.759987	0.323539	MTO1;MTO1;MTO1;MTO1;MTO1;MTO1	74171459
cg07891064	13	0.0603194	3.57604	3.82528	0.000268113	0.759987	0.319147	CCND3;TAF8;CCND3	42017495
cg10318944	11	0.120385	1.63227	3.82351	0.000269723	0.759987	0.313783	MARCH7;MARCH7;MARCH7;MARCH7	160610250
cg15528852	7	0.0871956	2.67272	3.82191	0.000271194	0.759987	0.308913		41137006
cg04281401	6	0.0990416	3.10313	3.82142	0.000271645	0.759987	0.307425		63687862
cg00011777	1	-0.0907473	2.98434	-3.8214	0.000271666	0.759987	0.307357		126830757
cg01333471	11	0.0822219	1.89251	3.82108	0.000271959	0.759987	0.306389		27975110
cg01032220	12	0.0709142	3.98691	3.82027	0.000272702	0.759987	0.303944	NR1I2;NR1I2;NR1I2	119527255
cg03269313	15	0.0667032	3.9124	3.81877	0.000274096	0.759987	0.29938	GALNS	88912851
cg05522700	7	-0.150212	-1.93049	-3.81586	0.000276808	0.759987	0.290561	ING3;ING3	120589681
cg23997871	21	0.0834446	-4.7968	3.81586	0.000276811	0.759987	0.290553	PPP4R4;PPP4R4	94640109
cg05388307	16	0.0490512	-6.3717	3.81541	0.000277237	0.759987	0.289175	SC4MOL;SC4MOL	166248715
cg00035945	16	0.113965	-4.44978	3.81041	0.000281965	0.759987	0.274031	PARM1	75859212
cg15428258	12	-0.117094	2.39861	-3.81002	0.000282344	0.759987	0.272829	SYNPR	63391700
cg03022653	19	-0.242504	0.655898	-3.80814	0.000284143	0.759987	0.26714	PCDHB7	140551227
cg01973014	5	0.0824366	1.93203	3.8081	0.000284183	0.759987	0.267015		40920904
cg02136228	2	0.102988	2.57203	3.80519	0.000286996	0.759987	0.258195		22273242
cg16443050	4	-0.113304	2.80421	-3.80483	0.000287343	0.759987	0.257115	DNAH17	76456286
cg22370326	11	0.20797	-2.26727	3.80389	0.000288254	0.759987	0.25428	ANKRD57	110373509
cg20984949	18	0.153346	-2.80831	3.80234	0.000289769	0.759987	0.249585		52226582
cg03793834	19	0.152024	-1.3959	3.8021	0.00029001	0.759987	0.248843	RGS7BP	63801660
cg07432573	6	-0.186307	-4.35307	-3.80038	0.000291698	0.759987	0.243647	ARRB1;ARRB1	75040103
cg07226140	5	0.0942088	-3.83199	3.80006	0.000292018	0.759987	0.242665	PLEKHJ1;SF3A2	2237081
cg05150362	22	0.0930179	3.34828	3.79826	0.000293797	0.759987	0.237228	ARNT2	80787687
cg09976774	1	-0.0693361	-3.60942	-3.79799	0.000294066	0.759987	0.236408	FOXM1;FOXM1;C12orf32;C12orf32;FOXM1;C12orf32	2986037
cg21451841	9	0.104158	0.822914	3.79637	0.00029568	0.759987	0.231509	LINGO2	29209243
cg25618378	12	0.0600834	3.59554	3.79419	0.000297865	0.759987	0.224919	CACNA1D;CACNA1D;CACNA1D	53753833
cg03139543	2	0.114308	3.15683	3.79346	0.000298603	0.759987	0.222702		246935454
cg03358268	2	0.139084	3.47706	3.79285	0.000299214	0.759987	0.220874	SPSB1	9408425
cg18712677	7	-0.445144	-3.3765	-3.79259	0.000299475	0.759987	0.220093	ZNF680;ZNF680	64023661
cg08528170	5	0.105972	-4.37759	3.79143	0.000300655	0.759987	0.216572	MIR24-2;MIR23A;MIR27A	13947914
cg25363607	7	0.176392	-2.71894	3.79024	0.000301861	0.759987	0.212991		90226284
cg04978007	22	-0.114378	2.88206	-3.78976	0.000302356	0.759987	0.211524		82182880
cg18052053	8	0.0883362	-4.93348	3.78917	0.000302953	0.759987	0.209757	MRPL39;MRPL39	26980184
cg23488423	17	0.109984	-5.16394	3.78815	0.000303999	0.759987	0.206673	TM9SF2	100153512
cg15736783	13	-0.0905539	2.33438	-3.78661	0.000305589	0.759987	0.202003		80178612
cg09497727	2	0.0887399	2.60076	3.78597	0.000306249	0.759987	0.200074	FOXE3;LINC01389	47881425
cg27504745	12	-0.0635137	3.26413	-3.78497	0.000307284	0.759987	0.197055		190043045
cg03019202	9	-0.131242	1.34111	-3.78425	0.000308025	0.759987	0.194897	INSL6	5186522
cg12259140	12	0.080749	2.2003	3.78362	0.000308681	0.759987	0.192995	UCN2	48599829
cg03113824	5	0.0916302	2.47896	3.78228	0.00031008	0.759987	0.188946	CCDC114	48807322
cg11680049	12	0.0843399	-0.846858	3.77963	0.000312866	0.759987	0.180944		113830069
cg22450662	2	0.0634831	2.38407	3.77935	0.000313154	0.759987	0.18012	C1orf14	182879035
cg07934068	16	0.1384	2.00847	3.77903	0.000313491	0.759987	0.179156	ANTXR2	80883595
cg01358124	9	0.0729027	1.23681	3.77838	0.000314187	0.759987	0.177172		19464552
cg18536607	22	-0.0658015	3.63427	-3.77686	0.000315797	0.759987	0.1726	CHSY1	101729526
cg12459045	4	-0.0494034	3.41204	-3.77663	0.000316038	0.759987	0.171917		17113065
cg17582411	4	-0.104928	3.57488	-3.77551	0.000317232	0.759987	0.168542	HRNBP3	77458542
cg23661721	21	0.122099	-0.286973	3.77531	0.000317451	0.759987	0.167926		95991371
cg23689304	2	0.0767238	2.24443	3.77292	0.000320008	0.759987	0.160746	GRRP1	26484578
cg01976936	15	-0.0697715	2.12524	-3.77169	0.000321342	0.759987	0.157025	DNAH3	21133081
cg24646748	19	0.1021	0.11403	3.77132	0.000321746	0.759987	0.155902		82281494
cg24938968	6	-0.201513	3.2023	-3.77122	0.000321853	0.759987	0.155604	ANO1;ANO1	69947014
cg13531446	2	0.0857609	2.40633	3.77024	0.000322908	0.759987	0.152677		156357704
cg13361705	13	0.22518	-4.75749	3.76957	0.000323642	0.759987	0.150644	PRPF4B	4021381
cg13197705	21	0.113267	-4.61494	3.76738	0.000326036	0.759987	0.14405	TIMM9;KIAA0586;KIAA0586	58894870
cg07896612	9	-0.0779938	3.69139	-3.76614	0.000327397	0.759987	0.140324	RGS3;RGS3;RGS3;RGS3;RGS3;RGS3	116298458
cg02962952	4	0.185602	1.26594	3.7655	0.000328101	0.759987	0.138403		75789439
cg06458063	21	0.109432	3.67599	3.76504	0.000328615	0.759987	0.137002	TMEM63C	77716043
cg27017993	21	0.103845	2.14188	3.76442	0.000329299	0.759987	0.135142	C14orf115	74814040
cg17087669	13	-0.0964159	-2.60405	-3.764	0.000329763	0.759987	0.133884	MAPK13	36099123
cg24166450	4	0.117788	-4.58094	3.76379	0.000329991	0.759987	0.133265		74248466
cg15239178	8	-0.0666658	-1.26855	-3.763	0.000330866	0.759987	0.130895	MCM3AP	47674234
cg23637385	11	-0.0667924	-2.77043	-3.76208	0.000331894	0.759987	0.128122		45161510
cg19026587	2	0.185595	0.387355	3.76205	0.000331928	0.759987	0.128029		30601960
cg24407097	1	0.093383	-4.39005	3.76195	0.000332035	0.759987	0.12774	SUDS3	118815886
cg20141013	15	-0.0575655	-3.60706	-3.76077	0.000333358	0.759987	0.124184	C16orf72	9186050
cg11576614	21	0.0884782	-4.25697	3.75986	0.000334382	0.759987	0.121442	ZFP36L1;ZFP36L1;ZFP36L1	69260656
cg18470350	2	0.105058	1.4105	3.75823	0.000336218	0.759987	0.116544		90454939
cg19210816	10	0.115761	-5.34723	3.758	0.00033648	0.759987	0.115846	EIF3A	120839407
cg04148233	5	0.094442	2.63247	3.75675	0.000337892	0.759987	0.112101	CARM1	10995372
cg05750078	10	0.069453	2.65106	3.75607	0.000338667	0.759987	0.110053	ADARB2	1567746
cg27007348	12	0.160659	2.39371	3.75588	0.000338883	0.759987	0.109483	VGLL4;VGLL4;VGLL4	11676037
cg00005072	15	0.0951571	2.22577	3.75586	0.000338901	0.759987	0.109433	ANKRD11	89371982
cg19503288	19	0.0694422	4.23524	3.7555	0.000339311	0.759987	0.108354	ITK	156670903
cg12129793	5	0.0938407	2.38988	3.75542	0.000339409	0.759987	0.108094		8223307
cg24915508	10	-0.175422	3.32695	-3.75442	0.000340547	0.759987	0.105101		134647082
cg16316679	3	0.116545	0.274334	3.75203	0.000343293	0.759987	0.0979189	DTNA;DTNA;DTNA;DTNA;DTNA;DTNA;DTNA;DTNA;DTNA;DTNA;DTNA;DTNA	32335631
cg01573405	19	0.117499	-0.388513	3.75153	0.000343868	0.759987	0.0964227	PFDN1	139653332
cg06281719	13	0.098694	-4.07462	3.7505	0.000345061	0.759987	0.0933256	GMNN	24774963
cg11731448	19	0.105463	0.885867	3.74808	0.000347869	0.759987	0.0860769	ADGRV1;ADGRV1	89936353
cg16245844	1	0.0817094	-5.82418	3.74618	0.000350094	0.759987	0.0803765	ADIPOR2	1800488
cg09973676	20	0.298331	-1.47026	3.74612	0.000350161	0.759987	0.0802056	PAG1	82006417
cg10414985	10	0.133915	-2.67178	3.74556	0.00035082	0.759987	0.0785244		102978033
cg02029939	11	0.0862584	-4.47186	3.74542	0.00035098	0.759987	0.0781171	IFIH1	163175255
cg21058458	11	0.0521827	0.693124	3.74311	0.000353711	0.759987	0.0711871		232783546
cg04864062	15	0.12531	1.03909	3.74269	0.000354209	0.759987	0.0699284	PHKB;PHKB	47733368
cg23309631	7	0.0945641	3.67872	3.74194	0.000355106	0.759987	0.0676671	SRPK2	105017585
cg20771569	6	-0.0556824	-1.99457	-3.74075	0.000356521	0.759987	0.0641107	MAP3K11	65379511
cg19257102	22	0.0667816	2.36998	3.73951	0.000358	0.759987	0.0604113	LOXL1	74217341
cg22649832	19	-0.108413	0.0958802	-3.73939	0.000358151	0.759987	0.0600327	SSBP2;SSBP2;SSBP2;SSBP2;SSBP2;SSBP2	81014463
cg11659749	2	0.197046	-3.40237	3.73911	0.000358483	0.759987	0.0592045	LYPLA2	24118400
cg11464885	22	0.0946181	3.17877	3.73883	0.000358822	0.759987	0.0583595		99966968
cg19021559	19	0.0908266	-0.918619	3.73866	0.000359025	0.759987	0.0578533	CDH12	22853940
cg19953487	17	0.120752	0.523813	3.73841	0.00035933	0.759987	0.0570941	LINC00379	91807296
cg05377162	2	0.0909565	-5.18436	3.73561	0.000362704	0.759987	0.0487395	IVNS1ABP	185286996
cg21558830	20	-0.0988214	2.46558	-3.73465	0.000363877	0.759987	0.0458537		146048185
cg09254904	12	0.0932782	1.05248	3.73394	0.000364736	0.759987	0.0437451	GRIP2	14583489
cg26317934	15	0.0883383	3.02952	3.73382	0.00036489	0.759987	0.0433679	MIR1910;C16orf74	85775380
cg15239904	18	-0.111918	-0.95864	-3.73332	0.000365502	0.759987	0.0418719		55901954
cg24399529	22	0.149421	-2.35963	3.73324	0.000365598	0.759987	0.0416362	MIR548H4;TMEM84	69373153
cg07901032	22	0.0917423	1.59885	3.73295	0.000365958	0.759987	0.0407565	LINC01169	66972791
cg23475474	4	0.0886279	0.914037	3.73155	0.000367668	0.759987	0.0365899	AXIN2	63527924
cg12567521	11	0.10351	1.50871	3.73026	0.000369256	0.759987	0.0327363		55384477
cg18474845	18	-0.116174	0.159732	-3.7302	0.000369333	0.759987	0.0325497		1196150
cg05775451	2	0.157022	-3.98777	3.73018	0.000369359	0.759987	0.0324879	C1orf69	228353712
cg16800975	20	0.13924	-3.11276	3.73006	0.00036951	0.759987	0.0321233	PDGFRL	17434541
cg04588991	2	0.0858167	2.21866	3.72784	0.000372256	0.759987	0.0255042	TTC39A;TTC39A;TTC39A;TTC39A;TTC39A;TTC39A	51788100
cg17208528	13	0.0813188	-6.05706	3.7278	0.000372305	0.759987	0.0253864	TCF21;TCF21	134211114
cg05195563	4	0.116247	2.33699	3.72709	0.000373195	0.759987	0.0232524		35180697
cg03792768	12	0.107248	-4.04701	3.72692	0.000373402	0.759987	0.0227584	BDH1;BDH1;BDH1	197281934
cg25351989	2	0.0861512	3.16385	3.7267	0.000373677	0.759987	0.0220986	PVRL4	161044095
cg13353516	19	-0.0815341	2.71802	-3.72631	0.000374165	0.759987	0.0209336	SYNPO;SYNPO	149997301
cg00180932	14	0.0804877	-4.33772	3.72553	0.000375146	0.759987	0.0185938		34319904
cg04445427	20	0.112697	0.890779	3.72514	0.000375639	0.759987	0.0174197		133699791
cg13914841	15	-0.432474	1.25606	-3.725	0.000375811	0.759987	0.017011		75303457
cg13952106	22	0.104594	2.61172	3.72393	0.000377159	0.759987	0.0138104	ITGA11	68614106
cg11274371	7	0.106405	-3.1227	3.72147	0.000380262	0.759987	0.00648712	CDK6	92466688
cg10836978	21	0.160891	-4.66643	3.72076	0.000381169	0.759987	0.00435926	MPP5;MPP5	67708212
cg14435871	2	0.116404	1.83734	3.72017	0.000381921	0.759987	0.00259735		85696298
cg12401918	13	-0.100394	-1.59984	-3.72014	0.000381958	0.759987	0.00250978	GPSM3;NOTCH4	32164723
cg23372675	2	0.0936164	3.13357	3.71955	0.00038271	0.759987	0.000753549	RERE;RERE	8573152
cg26273198	2	-0.110816	1.71618	-3.71917	0.000383195	0.759987	-0.000377495	LAMB3;LAMB3;LAMB3	209806845
cg14989067	15	0.110871	2.61432	3.71864	0.000383879	0.759987	-0.00197229		11518740
cg10683055	8	-0.159867	-2.48338	-3.71579	0.000387544	0.759987	-0.0104621	IL10RB	34638126
cg00482319	10	0.0897588	-4.4819	3.71578	0.000387564	0.759987	-0.0105095	SGMS1	52178404
cg13423067	9	0.182118	-0.491104	3.7155	0.000387917	0.759987	-0.0113212	SAXO1;SAXO1;SAXO1	18948134
cg19795292	11	-0.110248	1.25009	-3.71531	0.000388163	0.759987	-0.0118881	IL1RL1;IL1RL1	102952285
cg14425508	10	0.0878646	3.68703	3.71345	0.000390579	0.759987	-0.0174339	CDH23;CDH23;CDH23;CDH23;CDH23	73313432
cg02515103	2	0.132783	-4.37363	3.71299	0.000391181	0.759987	-0.0188091	MYSM1	59165868
cg00809772	6	0.112153	-2.09285	3.71188	0.000392629	0.759987	-0.0221093		6768084
cg03887528	11	0.0904868	-0.778783	3.71174	0.000392824	0.759987	-0.0225541	SP140;SP140;SP140;SP140	231090531
cg09938784	9	-0.16824	0.863223	-3.71094	0.000393866	0.759987	-0.0249214	TPM2;TPM2;TPM2;TPM2;TPM2;TPM2;TPM2;TPM2	35689902
cg14466441	13	-0.0903221	2.42287	-3.71072	0.000394157	0.759987	-0.0255807		11392193
cg02298193	19	0.0877644	-4.03825	3.70976	0.000395421	0.759987	-0.0284418	RNF145	158635162
cg14971823	4	0.095486	-4.18043	3.70941	0.000395878	0.759987	-0.0294718	MYO15B	73585270
cg14144175	6	-0.122344	-1.10152	-3.70887	0.00039659	0.759987	-0.0310777	EXT2;EXT2;EXT2	44126666
cg17330491	17	-0.0872118	1.73676	-3.70854	0.000397028	0.759987	-0.0320631	PCDH9-AS3;PCDH9;PCDH9	67550124
cg16467339	11	0.0801675	3.64684	3.70792	0.000397852	0.759987	-0.0339159		21645487
cg19170015	16	0.190273	-4.1969	3.70691	0.0003992	0.759987	-0.0369386	CXCL1	74734714
cg16609459	1	0.110838	1.30988	3.70394	0.000403167	0.759987	-0.0457709	ELK3;ELK3	96649103
cg07483304	7	-0.0886819	-2.12007	-3.70379	0.000403367	0.759987	-0.0462153	HOXA10;HOXA10	27211741
cg22767166	20	-0.156422	-0.747749	-3.7036	0.000403619	0.759987	-0.0467715	SNAI2	49833685
cg24499199	18	0.107352	-3.28778	3.70309	0.000404302	0.759987	-0.0482834		2665626
cg22821089	5	0.0817579	0.848735	3.70252	0.000405073	0.759987	-0.0499849	GATAD2A	19569257
cg10103276	1	0.0968641	-3.85819	3.70216	0.000405561	0.759987	-0.0510595	RPAP3;RPAP3;RPAP3	48100298
cg01790346	20	0.0801684	-3.96228	3.69987	0.000408669	0.759987	-0.0578781	SAMD12;SAMD12	119634302
cg02454210	5	0.0981255	-4.69051	3.69962	0.000409009	0.759987	-0.0586215	ZNF576;ZNF576;ZNF576;IRGQ	44100593
cg24458013	14	-0.127432	2.23313	-3.69958	0.000409057	0.759987	-0.0587271		49376186
cg07873172	15	0.114265	2.82554	3.69932	0.000409414	0.759987	-0.0595048	JPH3	87712631
cg03820581	2	0.107768	-4.63701	3.69738	0.00041206	0.759987	-0.0652602	MAN1C1;MAN1C1;MAN1C1;MAN1C1	25944147
cg09808466	14	0.106164	3.13884	3.69738	0.000412066	0.759987	-0.0652714		48702737
cg25663524	16	-0.0623568	2.58159	-3.69735	0.000412105	0.759987	-0.0653571	NFKB1;NFKB1	103489295
cg06499487	20	0.0750615	1.52794	3.697	0.00041258	0.759987	-0.0663858	NCOA2	71280455
cg00926162	22	0.109994	-5.25331	3.69675	0.000412924	0.759987	-0.0671303	COX5A	75230058
cg08138256	17	-0.103504	2.64539	-3.69637	0.00041345	0.759987	-0.0682676	NALCN	101842722
cg22160735	4	-0.0602966	3.30147	-3.69593	0.000414052	0.759987	-0.0695663	ATP6V0A1;ATP6V0A1;ATP6V0A1	40673466
cg06001894	16	-0.103974	1.94355	-3.69544	0.00041473	0.759987	-0.0710274	TNIP3;TNIP3	122148579
cg06700122	22	0.108369	0.754947	3.69365	0.000417212	0.759987	-0.0763555		40214716
cg09462699	5	-0.0983807	3.5301	-3.69342	0.000417525	0.759987	-0.0770265	MKNK2;MKNK2	2040756
cg17083583	7	0.146293	-2.06435	3.6922	0.000419222	0.759987	-0.0806473	LRRC17;LRRC17;FBXL13;FBXL13;FBXL13;FBXL13	102553618
cg16689634	2	-0.0708388	-3.07365	-3.6906	0.000421457	0.759987	-0.0853975	CYP4X1	47489539
cg25627044	7	-0.0992211	-2.60727	-3.68945	0.00042308	0.759987	-0.088828	PDGFA;PDGFA;HRAT92	560055
cg16532893	10	0.0787409	-5.35648	3.68808	0.000425008	0.759987	-0.0928894	ZNF248	38146893
cg25135778	18	0.0721888	4.27114	3.68709	0.000426399	0.759987	-0.0958066	SS18L1;SS18L1;SS18L1;SS18L1	60736870
cg09624406	2	-0.090526	1.60605	-3.6848	0.000429656	0.759987	-0.1026	CDC14A;CDC14A;CDC14A	100909358
cg05275033	4	0.0862525	1.50859	3.6846	0.000429942	0.759987	-0.103195	SEPT9;SEPT9;SEPT9;SEPT9	75352900
cg02362686	2	0.0581522	-5.95854	3.68453	0.00043005	0.759987	-0.103419	ADAMTSL4;ADAMTSL4	150521404
cg12199450	16	0.0820657	1.57874	3.68384	0.000431037	0.759987	-0.105466	AFAP1-AS1	7756565
cg21827674	1	0.0966531	3.56078	3.68219	0.000433397	0.759987	-0.11034		133007847
cg22417238	11	0.105726	0.357842	3.68208	0.00043355	0.759987	-0.110657	ITSN2;ITSN2;ITSN2	24562021
cg24067615	5	-0.0592875	3.73466	-3.682	0.000433669	0.759987	-0.1109	ZNF101	19783341
cg13214295	4	0.190708	0.283635	3.68032	0.000436092	0.759987	-0.115874		75789279
cg23099959	22	-0.0960058	2.18863	-3.67941	0.000437422	0.759987	-0.118594		101391541
cg05674928	1	-0.0732651	2.53911	-3.67883	0.000438258	0.759987	-0.120298	C12orf27	121410996
cg04941127	6	0.199756	-1.60593	3.67809	0.000439335	0.759987	-0.122489	ST5	8892760
cg11760500	6	0.0967786	1.7772	3.67618	0.000442122	0.759987	-0.128134	ETS1;ETS1;ETS1	128385880
cg11672158	3	-0.0864994	1.75954	-3.67398	0.00044537	0.759987	-0.134669	PHLPP1	60620280
cg12753926	21	0.085373	-4.21148	3.67358	0.000445947	0.759987	-0.135825	EVL	100539412
cg05596126	12	-0.0520711	-0.627895	-3.67324	0.000446456	0.759987	-0.136842		197184641
cg20015986	16	-0.0846539	1.9769	-3.67123	0.000449436	0.759987	-0.142781		62072253
cg12298582	12	0.0628906	3.34865	3.66925	0.000452391	0.759987	-0.148629		193850159
cg16659480	15	0.123522	-4.15085	3.66856	0.000453434	0.759987	-0.150684	CYB5B	69458394
cg27258486	1	-0.0635126	3.64014	-3.66787	0.00045447	0.759987	-0.152722		130420637
cg12172020	17	0.158005	3.20193	3.66734	0.000455262	0.759987	-0.154275		114029227
cg11734367	2	-0.0768197	4.0704	-3.66661	0.000456378	0.759987	-0.15646		8213978
cg04305974	10	0.107643	3.81801	3.66626	0.000456895	0.759987	-0.15747		48420532
cg15072871	17	0.103306	-3.67521	3.66581	0.000457588	0.759987	-0.158824	CUL4A;CUL4A;PCID2;PCID2;PCID2	113863759
cg24367756	12	-0.0663914	2.15052	-3.66545	0.000458124	0.759987	-0.159868	UBXN7	196156760
cg23441616	17	0.101716	-4.81012	3.66462	0.000459384	0.759987	-0.162319	MYCBP2	77901383
cg13740482	1	-0.109294	-4.06193	-3.66451	0.000459548	0.759987	-0.162637	ADCY6	49183131
cg10031303	9	-0.0860637	2.64181	-3.66399	0.000460346	0.759987	-0.164186	GCNT1;GCNT1;GCNT1	79073555
cg26208450	12	0.104175	3.59598	3.66316	0.000461612	0.759987	-0.166637	SLC6A20;SLC6A20;SLC6A20	45813982
cg18670829	10	0.0831318	3.13295	3.66234	0.000462859	0.759987	-0.169044		44702749
cg03484402	10	0.111213	1.4806	3.66195	0.000463462	0.759987	-0.170206	NEBL;NEBL;NEBL;NEBL	21186180
cg24594348	2	0.0707257	3.97629	3.6618	0.000463701	0.759987	-0.170667	LINC00970	169051105
cg01037165	19	0.120809	2.97761	3.66054	0.000465628	0.759987	-0.174367		560515
cg07577182	4	0.0942623	3.26482	3.66047	0.000465739	0.759987	-0.174579	KRT15;KRT15	39673330
cg08856163	19	-0.134836	2.58523	-3.65984	0.000466708	0.759987	-0.176434	MYO10	16937379
cg25354829	20	0.0935751	0.470058	3.65963	0.000467035	0.759987	-0.177059	GRHL2	102591348
cg11303749	13	0.0977789	-3.82147	3.65926	0.0004676	0.759987	-0.178137	HIST1H4B	26027410
cg20414822	6	0.10816	2.08874	3.65913	0.000467815	0.759987	-0.178548		47417818
cg25422051	6	0.10893	3.41426	3.65909	0.000467867	0.759987	-0.178647	C11orf68;C11orf68	65684313
cg19794854	18	-0.073178	3.61767	-3.65847	0.00046883	0.759987	-0.180481	C20orf194	3339569
cg16466690	11	0.0732443	-4.9743	3.65718	0.00047084	0.759987	-0.184298	SLC35F5	114514615
cg05196187	10	0.099043	1.43583	3.65703	0.000471075	0.759987	-0.184743		72677504
cg13550410	2	0.0787216	1.07601	3.65566	0.0004732	0.759987	-0.18876	KIAA0319L	36004549
cg25644966	19	0.0759532	2.8427	3.65563	0.000473252	0.759987	-0.188858		79112027
cg20821885	4	0.103666	0.806963	3.65469	0.000474731	0.759987	-0.191641	PITPNC1;PITPNC1	65689115
cg22114934	2	0.112537	0.0503141	3.65436	0.000475235	0.759987	-0.192587	CD52;UBXN11	26645093
cg00884491	7	-0.0781108	2.4839	-3.65191	0.00047911	0.759987	-0.199833	CYTH3	6245952
cg00480139	13	0.0905372	3.14594	3.65167	0.000479477	0.759987	-0.200516	FARS2	5319112
cg19055217	4	0.06398	-5.8867	3.6512	0.000480233	0.759987	-0.201921	ELAC2;ELAC2;ELAC2;ELAC2;ELAC2;ELAC2	12921270
cg19924352	20	0.102609	1.47563	3.65092	0.000480679	0.759987	-0.202749	FAM83A;FAM83A	124195402
cg05694499	13	0.115874	-4.61767	3.65077	0.000480909	0.759987	-0.203177	AMD1;AMD1;AMD1;AMD1;AMD1	111197734
cg15251311	13	-0.0612975	-1.31545	-3.65022	0.000481793	0.759987	-0.204816	C6orf125	33665413
cg18261913	18	0.154528	1.09534	3.65005	0.000482062	0.759987	-0.205313	CST2	23808331
cg01930236	11	0.0605449	-5.84367	3.64961	0.000482754	0.759987	-0.206593	STRADB;TRAK2;TRAK2	202316245
cg12408229	1	-0.0730212	3.01975	-3.64937	0.000483138	0.759987	-0.207303	HVCN1;HVCN1;HVCN1	111121187
cg11980410	2	0.0966224	-4.2166	3.64815	0.000485093	0.759987	-0.210904		145397667
cg16416014	12	-0.0911618	1.59002	-3.64794	0.000485419	0.759987	-0.211504		110271653
cg23901202	6	0.14347	-4.65275	3.64787	0.000485535	0.759987	-0.211718	VPS11	118938859
cg02242870	11	-0.0836051	2.46643	-3.64753	0.000486078	0.759987	-0.212714		55390804
cg09353052	11	-0.100906	1.86419	-3.6473	0.000486452	0.759987	-0.213401	SCN1A;SCN1A;SCN1A	166847297
cg02579136	6	0.134777	-5.51302	3.64719	0.000486625	0.759987	-0.213717	WNT11	75917404
cg24726852	2	0.121683	1.06175	3.64563	0.000489145	0.759987	-0.218324	FAM73A;FAM73A	78313327
cg10888427	19	-0.128094	0.499583	-3.64535	0.000489587	0.759987	-0.21913	MARCH3	126211352
cg23259900	10	-0.0912296	1.88891	-3.64515	0.000489921	0.759987	-0.219739	CFAP43	105920958
cg04313552	2	0.0815695	-4.32483	3.64485	0.000490408	0.759987	-0.220624	KIAA2013	11986714
cg09959377	16	0.0964377	0.401274	3.64405	0.000491705	0.759987	-0.222981		175445652
cg14194048	5	0.0631858	-5.80788	3.64286	0.000493638	0.759987	-0.226479		2462042
cg15060330	1	0.0890466	-0.202116	3.64275	0.000493812	0.759987	-0.226795	CLEC2D;CLEC2D;CLEC2D;CLEC2D;CLEC2D;CLEC2D	9822229
cg07231544	12	0.0987938	-4.13889	3.64207	0.000494925	0.759987	-0.228803	MITF	69788290
cg01137303	3	-0.0547259	3.16169	-3.64161	0.000495668	0.759987	-0.230141	SLC25A52	29341828
cg12781395	21	0.0935771	-4.50225	3.64044	0.000497583	0.759987	-0.233579	C14orf178;SNW1	78227701
cg24342270	2	0.211977	-4.55935	3.63941	0.000499285	0.759987	-0.236625	PARK7;PARK7;PARK7	8021811
cg13595604	13	-0.18211	1.04577	-3.63876	0.000500349	0.759987	-0.238523	VIP;VIP	153071843
cg24119085	2	0.0660109	-5.94776	3.63865	0.000500531	0.759987	-0.238849	HECTD3;UROD;HECTD3	45476986
cg15647195	15	0.105252	-4.41197	3.63809	0.00050145	0.759987	-0.240484	IFT140	1577092
cg17938825	17	0.091853	1.14085	3.63758	0.000502302	0.759987	-0.241998	LINC00559	90772405
cg24193339	14	0.0541586	-5.50111	3.63735	0.00050268	0.759987	-0.242668	TTLL12	43583738
cg14119827	5	-0.0933923	2.51757	-3.6361	0.000504755	0.759987	-0.246343	MIR526A1	54208894
cg03695693	5	0.0905087	-4.43132	3.63578	0.000505282	0.759987	-0.247273	ITGB1BP3	3932959
cg25698615	5	-0.0778602	-2.03777	-3.63516	0.000506327	0.759987	-0.249116	GFY	49929301
cg16129703	2	0.188762	2.53652	3.63502	0.000506558	0.759987	-0.249521		247251489
cg23131777	2	0.152245	1.59185	3.6342	0.000507933	0.759987	-0.251939	ADAM30	120438925
cg27485411	15	0.0797169	-4.75045	3.63251	0.000510764	0.759987	-0.256896		25078697
cg02393606	10	0.11737	-0.405275	3.63198	0.000511653	0.759987	-0.258446	KNDC1	135033364
cg00498419	10	0.175865	-3.15721	3.63175	0.000512035	0.759987	-0.259111	MKI67;MKI67	129925077
cg25139493	2	-0.0733363	-3.83412	-3.63145	0.000512538	0.759987	-0.259988	BMP8A;BMP8A	39957400
cg04040095	16	-0.0887192	-2.97157	-3.63098	0.000513347	0.759987	-0.261394	GUCY1B3	156680007
cg04892206	21	0.108107	-3.98792	3.63083	0.000513594	0.759987	-0.261822		22788380
cg07869172	15	0.0691244	3.13681	3.63079	0.000513665	0.759987	-0.261945	ZDHHC7;ZDHHC7	85026299
cg03772589	4	-0.0635051	3.47733	-3.62901	0.000516676	0.759987	-0.267156	SCIMP;SCIMP;LOC100130950	5125677
cg16895792	2	0.108311	-4.24351	3.62871	0.000517193	0.759987	-0.268048	PIK3CD	9711653
cg02740065	11	0.0836861	3.7331	3.62798	0.000518438	0.759987	-0.270193	AGAP1;AGAP1	236720733
cg05263682	13	0.0817382	-4.27132	3.62792	0.00051854	0.759987	-0.270367	RNGTT;RNGTT	89673273
cg04552132	1	-0.0727315	2.32704	-3.62605	0.000521736	0.759987	-0.275846		97173788
cg24517863	2	0.0870002	4.11666	3.62355	0.000526041	0.759987	-0.283171		233601965
cg25245356	6	0.0883114	3.54132	3.62307	0.000526865	0.759987	-0.284567		70054106
cg18947376	14	0.0768062	2.82949	3.62273	0.00052747	0.759987	-0.28559	MICAL3	18314772
cg03827087	18	-0.107917	-1.37507	-3.62248	0.000527894	0.759987	-0.286306		51539981
cg10575366	22	0.0851078	2.95104	3.62203	0.000528686	0.759987	-0.287642	MAN2A2	91457379
cg04423493	21	0.138449	-3.18142	3.62091	0.000530626	0.759987	-0.290908		97845775
cg26785860	14	0.0775397	3.78948	3.61959	0.000532928	0.759987	-0.294766	MYH9;MYH9	36737585
cg14856279	15	-0.054928	3.18497	-3.61949	0.000533103	0.759987	-0.295059	NDUFAB1	23603195
cg11213143	6	-0.0900952	3.06917	-3.61883	0.000534271	0.759987	-0.29701	CTTN;CTTN	70279367
cg11239048	21	0.149522	-2.78069	3.61873	0.000534434	0.759987	-0.297282	FOXG1-AS1	29224912
cg09955919	6	0.0505634	1.43338	3.6182	0.00053537	0.759987	-0.298841	MYRF;MYRF	61534763
cg07460271	11	-0.0880431	-0.387395	-3.61812	0.000535519	0.759987	-0.299089		196217485
cg27591375	10	0.0914755	-4.49721	3.61803	0.00053567	0.759987	-0.299341	CHAT;CHAT;CHAT;CHAT;CHAT;CHAT;CHAT	50821053
cg17907056	10	-0.2247	1.59703	-3.61787	0.000535946	0.759987	-0.2998	MTPAP	30638503
cg04103317	9	0.106757	1.03001	3.61728	0.000536996	0.759987	-0.301544	SUGT1P1;SPINK4	33240960
cg18087257	5	0.0733811	3.08007	3.61717	0.000537182	0.759987	-0.301853	SEC1P	49181430
cg06616029	22	0.0391027	-6.32037	3.61711	0.000537292	0.759987	-0.302036	TTBK2	43213052
cg05478824	4	-0.127298	0.611556	-3.61582	0.000539569	0.759987	-0.305805	ASPSCR1	79970135
cg20792376	10	0.139309	-4.61372	3.61552	0.0005401	0.759987	-0.306682	EMX2OS	119296297
cg00967809	2	0.111853	2.72123	3.6141	0.00054263	0.759987	-0.310847	NGF	115829419
cg26144315	5	-0.0945282	1.33079	-3.61292	0.00054473	0.759987	-0.314289	AKAP8	15469994
cg14436272	11	0.0809575	2.36319	3.61289	0.000544785	0.759987	-0.31438	NMUR1	232391405
cg12661744	10	0.219054	-2.05044	3.61183	0.000546684	0.759987	-0.31748	RBM20	112507322
cg02169542	9	-0.0762447	3.03442	-3.61142	0.000547428	0.759987	-0.318692		19932609
cg04640041	16	0.093419	1.47315	3.61093	0.000548298	0.759987	-0.320108	GRIA2;GRIA2;GRIA2	158148020
cg17645946	2	0.116931	3.12435	3.60849	0.000552707	0.759987	-0.327246	SCNN1D;SCNN1D	1217455
cg08800326	15	-0.138033	2.72053	-3.60808	0.000553462	0.759987	-0.328462		13933586
cg06226150	18	-0.0714921	-1.59033	-3.60716	0.000555134	0.759987	-0.33115	SLC2A4RG;LIME1	62369956
cg10168494	12	0.0974805	-1.13933	3.60702	0.000555386	0.759987	-0.331555		187635183
cg16417876	22	-0.0963611	2.8946	-3.6067	0.000555961	0.759987	-0.332477	ATP10A	26109261
cg10172253	2	-0.0591693	2.83381	-3.60608	0.000557089	0.759987	-0.334283	TTLL7	84420145
cg00493910	14	-0.0899139	2.3375	-3.60607	0.000557108	0.759987	-0.334314	MPPED1	43812688
cg18348337	19	0.0991237	-4.54677	3.60598	0.000557274	0.759987	-0.334579	MCC;MCC	112630041
cg16781484	7	-0.0728456	2.86844	-3.60593	0.000557378	0.759987	-0.334745	ZNF804B;MGC26647	88425758
cg17499328	13	0.0755381	2.16933	3.60553	0.000558101	0.759987	-0.3359	PACSIN1;PACSIN1	34501843
cg05428393	13	0.110265	-2.41746	3.60519	0.000558731	0.759987	-0.336905		113754898
cg01375154	15	0.109983	-3.60038	3.60354	0.000561755	0.759987	-0.341715	HAS3;HAS3	69139327
cg22881265	12	0.111545	-2.79942	3.60324	0.000562313	0.759987	-0.342599		128801132
cg12565636	20	0.0881857	-3.41205	3.60224	0.000564151	0.759987	-0.345506	IDO2	39797497
cg14558262	4	-0.148939	-4.31246	-3.60076	0.000566904	0.759987	-0.349844	COASY;COASY;COASY;COASY;COASY	40713999
cg12606694	13	0.0880547	-5.03368	3.60013	0.000568072	0.759987	-0.351678	AKAP7	131520996
cg14473646	19	-0.0684146	3.43777	-3.59994	0.000568421	0.759987	-0.352226	ERBB2IP;ERBB2IP;LOC100303749	65242494
cg06511276	2	-0.256547	-1.29796	-3.59911	0.000569972	0.759987	-0.354653	ZDHHC18	27155069
cg18198999	2	0.11035	-3.79065	3.59849	0.000571117	0.759987	-0.356441	DMRTA2	50890153
cg17100154	1	0.0936878	0.855081	3.59817	0.000571725	0.759987	-0.357389	PIANP;PIANP;PIANP	6807623
cg13114926	8	0.0631386	2.42833	3.59679	0.000574312	0.759987	-0.36141		31316320
cg12872597	7	0.0997557	3.28897	3.59557	0.000576621	0.759987	-0.364984		101417163
cg16011852	2	0.106093	3.20063	3.59528	0.000577166	0.759987	-0.365827	ADAMTSL4;ADAMTSL4;ADAMTSL4	150531225
cg09635597	12	0.0984021	-3.74942	3.59401	0.000579555	0.759987	-0.369506	MECOM;MECOM	169381790
cg27606001	20	0.0816911	1.44273	3.5939	0.00057978	0.759987	-0.369851	MTUS1;MTUS1;MTUS1;MTUS1;MTUS1	17549898
cg02145774	14	0.0792415	4.32343	3.59383	0.000579903	0.759987	-0.370041	A4GALT	43090049
cg00515756	6	0.112243	3.27317	3.59373	0.00058009	0.759987	-0.370329	DAGLA	61464876
cg25961674	2	0.0871958	-4.38642	3.5937	0.00058016	0.759987	-0.370435	TAF12;TAF12	28970115
cg18181624	22	-0.101812	2.73332	-3.59324	0.00058103	0.759987	-0.37177	GABRG3	27418698
cg16400017	21	0.14761	-3.76298	3.59317	0.000581165	0.759987	-0.371977		37125155
cg26095468	3	0.100719	1.28371	3.59287	0.000581723	0.759987	-0.372833		45727897
cg19557929	2	-0.0470915	3.45301	-3.59235	0.000582729	0.759987	-0.374371		229454085
cg05132222	22	-0.118977	3.24405	-3.59213	0.000583135	0.759987	-0.374992	INO80	41304870
cg02462818	11	0.132944	-2.21927	3.59114	0.000585033	0.759987	-0.377887	SEPT10;SEPT10	110367141
cg16356956	14	0.0895432	2.51894	3.58958	0.000588015	0.759987	-0.382414	CSF2RB	37317934
cg08474813	5	0.0947663	1.03764	3.58955	0.000588075	0.759987	-0.382506	PRAM1;PRAM1	8564673
cg22345299	22	0.0806244	-3.58775	3.58892	0.000589284	0.759987	-0.384335	GREM1;GREM1;GREM1	33009379
cg05176806	1	0.101429	1.67061	3.58889	0.00058936	0.759987	-0.384449		114968793
cg15496551	2	0.124307	-4.31452	3.58843	0.000590247	0.759987	-0.385789	SLC25A24	108743672
cg03237892	4	0.0483346	3.25155	3.58819	0.000590703	0.759987	-0.386477		40607657
cg22495669	12	0.0981476	3.21962	3.58812	0.000590843	0.759987	-0.386688	IFRD2	50326075
cg02570696	9	0.0574564	3.96474	3.58802	0.000591028	0.759987	-0.386967		90626133
cg00164282	4	0.094958	-4.0865	3.58756	0.000591921	0.759987	-0.388311	MYO1D	30830732
cg22989209	19	0.076181	3.5028	3.58726	0.00059249	0.759987	-0.389167	TERT;TERT	1274847
cg26340439	20	0.062486	3.70951	3.5859	0.000595142	0.759987	-0.393145		121945301
cg00755146	20	0.0494832	4.15713	3.58576	0.000595419	0.759987	-0.393559		49104864
cg21283823	9	-0.226106	-1.90676	-3.58548	0.000595948	0.759987	-0.39435	ASTN2	120088313
cg08584130	9	0.0975799	3.04998	3.58525	0.000596413	0.759987	-0.395045	CCDC183	139690068
cg01917124	13	0.0651771	3.59608	3.58522	0.000596472	0.759987	-0.395132	MTHFD1L;MTHFD1L;MTHFD1L	151417878
cg13346032	14	0.0822255	-4.81635	3.58373	0.000599377	0.759987	-0.39946	TBC1D22A	47158756
cg24671245	10	0.108107	-3.17988	3.58292	0.000600969	0.759987	-0.401822	MYST4	76585406
cg07747175	12	0.0748818	-4.84648	3.58282	0.000601162	0.759987	-0.402108	TEX264;TEX264;TEX264;TEX264;TEX264;TEX264;TEX264;TEX264;TEX264	51705619
cg09697874	5	0.0790918	1.28617	3.58181	0.000603153	0.759987	-0.405052	MARK4;MARK4	45783658
cg17505776	8	0.0619569	3.65686	3.58104	0.00060466	0.759987	-0.407274	ITSN1	35245550
cg12012114	8	0.0711452	-0.361938	3.58065	0.000605435	0.759987	-0.408415		43884488
cg00653650	10	-0.0795563	3.30977	-3.58019	0.00060635	0.759987	-0.40976		102245802
cg16716608	7	0.106421	-4.4568	3.57962	0.000607467	0.759987	-0.411398	ARMC10;ARMC10;ARMC10;FBXL13;ARMC10;ARMC10;FBXL13;ARMC10	102715129
cg12733254	2	0.135815	2.79098	3.57956	0.000607582	0.759987	-0.411567		26682999
cg26185356	19	0.0566297	2.98265	3.57938	0.000607954	0.759987	-0.412112		17019007
cg27195224	14	0.105447	2.72156	3.57937	0.000607972	0.759987	-0.412138	BPIL2	32853147
cg12210418	4	-0.0885669	4.16797	-3.57908	0.000608543	0.759987	-0.412974		36670831
cg17673594	22	0.0859703	3.085	3.57884	0.000609022	0.759987	-0.413674	ADAMTS17	100747764
cg08852765	13	-0.0678987	-2.21658	-3.57792	0.000610861	0.759987	-0.416359	SYNGAP1	33396407
cg08535091	15	0.0808862	-5.11215	3.57753	0.000611631	0.759987	-0.417481	NCRNA00095;FBXL19	30934696
cg04143006	3	0.0686291	2.10586	3.57747	0.000611753	0.759987	-0.417659	CELF4;CELF4;CELF4;CELF4	34928250
cg19055919	1	0.0871607	2.45299	3.57745	0.000611797	0.759987	-0.417723	CACNA1C;CACNA1C;CACNA1C;CACNA1C;CACNA1C;CACNA1C;CACNA1C;CACNA1C;CACNA1C;CACNA1C;CACNA1C;CACNA1C;CACNA1C;CACNA1C;CACNA1C;CACNA1C;CACNA1C;CACNA1C;CACNA1C;CACNA1C;CACNA1C;CACNA1C;CACNA1C	2783740
cg10467022	6	-0.105828	-3.13222	-3.57705	0.00061258	0.759987	-0.418861	CALCA;CALCA;CALCA	14994983
cg02738763	22	0.0671009	-5.85459	3.57684	0.000613015	0.759987	-0.419494	TARSL2	102264749
cg23350520	9	0.125433	3.23201	3.57543	0.000615844	0.759987	-0.423593		135003240
cg02423323	16	0.115003	-3.56373	3.57465	0.00061741	0.759987	-0.425855	OTUD4;OTUD4;OTUD4	146100633
cg02657021	21	0.0875726	-4.16647	3.57436	0.000617995	0.759987	-0.426697		22386192
cg13744508	9	0.0986102	2.89552	3.57384	0.000619041	0.759987	-0.428202	FIBCD1;FIBCD1	133794519
cg22874942	4	0.0863427	3.17834	3.57374	0.000619231	0.759987	-0.428477	KRT35	39638742
cg12491555	13	0.0644121	2.55348	3.57342	0.000619876	0.759987	-0.429403	ALDH8A1;ALDH8A1;ALDH8A1;ALDH8A1	135271222
cg05845529	7	0.135839	2.19902	3.57263	0.000621475	0.759987	-0.431696		44812427
cg20015921	22	0.124226	-4.22116	3.57211	0.000622528	0.759987	-0.433204	ZFYVE19;ZFYVE19;DNAJC17	41099716
cg02049548	2	0.072301	-4.66441	3.57175	0.000623267	0.759987	-0.43426	IPO9	201798459
cg05342510	2	-0.120289	-4.07308	-3.57167	0.000623435	0.759987	-0.4345	CAMTA1	6995853
cg03008741	15	0.12136	2.87458	3.57087	0.00062505	0.759987	-0.436804	HAS3;HAS3	69148573
cg12676289	19	0.052358	3.93401	3.57075	0.000625314	0.759987	-0.437179	SEMA5A	9523352
cg19613624	18	-0.105449	2.19981	-3.57043	0.00062596	0.759987	-0.438098	PMEPA1;PMEPA1;PMEPA1;PMEPA1	56223757
cg16435910	11	0.0924553	3.10349	3.57035	0.000626125	0.759987	-0.438333		174488472
cg05676082	11	-0.0871876	3.39708	-3.57035	0.000626129	0.759987	-0.438339	NTSR2	11811228
cg12149609	18	0.0759052	-1.92864	3.57004	0.000626748	0.759987	-0.439219	JPH2;JPH2	42816600
cg14874819	11	0.0972807	2.72968	3.56929	0.000628297	0.759987	-0.441415		25445849
cg13329772	20	0.0714999	1.54645	3.56909	0.000628701	0.759987	-0.441988		134607428
cg06584300	1	0.104364	3.40799	3.56796	0.000631024	0.759987	-0.445271	GALNT9;GALNT9	132681641
cg20847455	4	0.0760385	-5.78188	3.56588	0.000635296	0.759987	-0.451278	STAC2	37382164
cg06418551	6	0.105679	-4.98662	3.56572	0.000635645	0.759987	-0.451766	VPS26B;NCAPD3;NCAPD3	134094059
cg15223433	1	0.0573176	1.53771	3.56553	0.000636038	0.759987	-0.452316	FAM222A	110161372
cg20696720	20	0.0832369	2.51437	3.56508	0.000636973	0.759987	-0.453624	TRAPPC9;TRAPPC9	140902345
cg05940202	20	0.0829629	-4.42174	3.56466	0.000637837	0.759987	-0.45483	RAD21	117887286
cg11309866	4	0.0685928	1.99358	3.5645	0.000638166	0.759987	-0.455289	KCNH6;KCNH6	61611293
cg05382501	16	0.130013	1.88169	3.56437	0.000638428	0.759987	-0.455654		185936107
cg24596940	5	0.0939631	1.53257	3.56391	0.000639396	0.759987	-0.457003	CERS4	8283590
cg05452391	19	0.0740151	2.80877	3.56376	0.000639716	0.759987	-0.457448	C5orf56	131781406
cg22866749	1	-0.0760431	2.98113	-3.56303	0.000641234	0.759987	-0.459558		42634807
cg08695941	1	0.0660655	1.81839	3.56295	0.000641395	0.759987	-0.459782	AVIL	58207676
cg18150837	2	0.0863049	3.50671	3.56273	0.000641865	0.759987	-0.460433		101763159
cg14796499	9	0.0897044	3.27143	3.56198	0.000643422	0.759987	-0.46259	NACC2	138911365
cg08869031	22	0.0723896	-4.64109	3.56188	0.000643629	0.759987	-0.462876	AP3S2;AP3S2	90436841
cg14796230	6	0.0978779	3.38414	3.56165	0.000644124	0.759987	-0.46356		61687582
cg17249135	13	-0.0903435	2.61732	-3.56088	0.000645735	0.759987	-0.465783	HIST1H2BK	27111773
cg08673665	9	0.0909794	1.20526	3.56081	0.000645871	0.759987	-0.46597		138266719
cg20169952	11	-0.107039	1.48704	-3.56035	0.000646837	0.759987	-0.4673		139661650
cg00838379	17	0.0672321	2.82074	3.56028	0.000646986	0.759987	-0.467505	DOCK9;DOCK9;DOCK9;DOCK9	99542716
cg06787716	16	0.104245	-4.54716	3.56028	0.000646989	0.759987	-0.467511	PCDH18	138453717
cg07998124	2	-0.122363	2.98742	-3.55989	0.000647824	0.759987	-0.468658		90260159
cg10043535	17	-0.0504529	4.08774	-3.55889	0.000649926	0.759987	-0.47154	LINC00400	43728589
cg27124981	11	0.0711023	3.32923	3.55757	0.000652717	0.759987	-0.475355		48308522
cg04627470	1	0.0806368	-3.86504	3.5563	0.000655413	0.759987	-0.479023	SRGAP1	64482370
cg11356706	18	0.150918	-3.49851	3.55617	0.000655707	0.759987	-0.479421	SCRT2	656240
cg14311485	9	-0.0548996	3.70859	-3.55598	0.000656114	0.759987	-0.479973	VAV2;VAV2	136761665
cg07086091	7	0.0523503	3.83626	3.5543	0.000659699	0.759987	-0.484822	KIAA0895;KIAA0895;KIAA0895;KIAA0895;KIAA0895;KIAA0895	36408095
cg23739335	11	0.0754831	-4.92826	3.55421	0.00065989	0.759987	-0.48508	CCDC85A	56412361
cg16690011	11	-0.0635009	-3.87359	-3.55383	0.000660716	0.759987	-0.486193	SCTR	120234003
cg05142373	7	-0.061331	-3.15806	-3.55368	0.000661025	0.759987	-0.486609	FZD1	90894714
cg09491901	13	0.0946325	1.73171	3.55289	0.000662739	0.759987	-0.488913	LOC285768;LOC285768	1040709
cg16296902	19	0.0897405	-4.06699	3.55282	0.000662878	0.759987	-0.4891	CCL28	43396802
cg15809185	8	0.0991399	2.80751	3.55266	0.000663218	0.759987	-0.489556	FTCD;FTCD	47575605
cg03689711	6	0.0882052	2.74702	3.55254	0.000663479	0.759987	-0.489907	P2RX3	57114831
cg19431272	5	-0.0783551	-2.34415	-3.55205	0.000664542	0.759987	-0.491331	S1PR5;S1PR5	10625429
cg16006418	12	-0.0821005	1.96362	-3.55144	0.000665861	0.759987	-0.493096	BBX;BBX;BBX	107403385
cg17251288	6	-0.138814	1.37269	-3.5513	0.000666162	0.759987	-0.493497	NTM;NTM;NTM	132202589
cg08556470	6	0.0936477	2.41154	3.55036	0.000668197	0.759987	-0.496211	PAK1;PAK1	77058214
cg12728578	13	0.0992756	-3.65724	3.55026	0.000668407	0.759987	-0.496491	ZNF204P	27342632
cg06147496	8	-0.0802552	3.12662	-3.55022	0.000668504	0.759987	-0.496619	LOC339622	26275884
cg25661689	16	-0.101025	1.80644	-3.5499	0.0006692	0.759987	-0.497546		3667715
cg21505925	8	0.165803	-2.31353	3.54985	0.000669313	0.759987	-0.497696	DYRK1A;DYRK1A;DYRK1A;DYRK1A;DYRK1A	38807423
cg25752384	7	-0.149868	0.920369	-3.54958	0.000669892	0.759987	-0.498465	BZW2;BZW2;BZW2	16735349
cg13874070	4	0.219769	-5.40303	3.54943	0.000670216	0.759987	-0.498896		27347053
cg16692600	16	0.109603	-4.03129	3.54829	0.000672718	0.760941	-0.502211	PPM1K	89206340
cg10157512	22	-0.15095	0.242995	-3.54813	0.00067306	0.760941	-0.502663		29989603
cg21407529	15	0.108342	1.71372	3.54657	0.000676473	0.762298	-0.507163	SLC9A5;SLC9A5	67300007
cg24700993	2	-0.0695534	3.85593	-3.54648	0.000676679	0.762298	-0.507434	NFYC;NFYC;NFYC;NFYC;NFYC;MIR30C1	41222901
cg17398932	17	-0.0553821	2.90103	-3.54563	0.00067854	0.762298	-0.509876	SLC25A15	41362292
cg16941643	9	0.0707275	3.74285	3.54548	0.000678871	0.762298	-0.510311		127277206
cg22327778	6	-0.0825165	3.19093	-3.5453	0.000679278	0.762298	-0.510844	TNNI2;TNNI2;TNNI2	1860218
cg06020989	9	0.0901634	0.372457	3.54357	0.000683083	0.762985	-0.515813		21709125
cg10962090	19	-0.0975814	1.9066	-3.54253	0.000685396	0.762985	-0.518821	RASGRF2	80424630
cg07446479	18	0.0748727	4.05615	3.54206	0.000686454	0.762985	-0.520192	PHF20	34526800
cg14678830	12	-0.0904361	1.48013	-3.54185	0.000686918	0.762985	-0.520793	GSK3B;GSK3B	119664467
cg04292187	2	0.102182	-4.68528	3.54153	0.00068763	0.762985	-0.521715	B3GALNT2	235668421
cg04998805	1	0.113969	-2.2946	3.54152	0.000687647	0.762985	-0.521738	ARHGDIB	15115389
cg07291439	12	0.114121	-2.03508	3.53906	0.000693166	0.762985	-0.528847	ZIC1	147125926
cg08525643	16	0.14868	0.50782	3.53872	0.000693916	0.762985	-0.52981		1580307
cg08702160	12	0.097873	2.65049	3.53868	0.000694017	0.762985	-0.529938		184396539
cg00353776	19	-0.0741658	3.49459	-3.53794	0.000695686	0.762985	-0.532075		54336599
cg13421372	11	0.0776658	0.115782	3.53717	0.000697427	0.762985	-0.534298	INPP1;INPP1	191217711
cg26606551	2	0.078464	3.67457	3.53694	0.00069794	0.762985	-0.534952		5817431
cg09753749	2	-0.0771813	3.53976	-3.53681	0.000698235	0.762985	-0.535328	C1orf21	184359437
cg07242414	20	-0.0666045	-3.06658	-3.53631	0.000699361	0.762985	-0.536762	BMP1;BMP1;BMP1;SFTPC	22021845
cg08251176	12	0.116222	-2.31913	3.53589	0.000700307	0.762985	-0.537964	ATP6V1A;NAA50;NAA50;NAA50;NAA50	113464837
cg21089910	19	0.0690518	3.9376	3.53559	0.000700989	0.762985	-0.538829		159201045
cg13778201	22	0.249551	-3.44489	3.5351	0.000702117	0.762985	-0.54026	UNC45A	91473365
cg09986736	6	0.12879	-3.13621	3.53498	0.000702379	0.762985	-0.540591	AMPD3;AMPD3	10472465
cg26898932	4	-0.125103	0.0992362	-3.53486	0.000702653	0.762985	-0.540937	CCDC55	28442480
cg15253204	10	0.0555162	-6.02737	3.53452	0.000703434	0.762985	-0.541926	ATE1;ATE1	123687610
cg20478750	19	0.105818	2.18818	3.53435	0.000703827	0.762985	-0.542422	SH3RF2	145315284
cg26933632	15	0.0737303	-0.634925	3.53362	0.000705483	0.762985	-0.544513	CDR2	22380885
cg13884907	2	-0.114101	1.156	-3.53303	0.000706842	0.762985	-0.546224	SERTAD4;SERTAD4-AS1	210405054
cg21604416	13	0.0951783	2.95859	3.53278	0.000707416	0.762985	-0.546945	LOC101929297	166649366
cg02696430	2	0.0867323	0.593205	3.53267	0.000707672	0.762985	-0.547267	NDC1;NDC1;NDC1	54237367
cg04108615	2	0.167001	-3.55349	3.5318	0.000709664	0.762985	-0.549767	CRTC2	153931566
cg19686923	19	0.0725212	3.08144	3.53134	0.000710714	0.762985	-0.551082	KIAA0825	93494061
cg09722408	15	0.0650253	4.09804	3.53097	0.000711566	0.762985	-0.552147	ABCA3	2382623
cg11565512	19	0.120399	2.3065	3.53072	0.000712149	0.762985	-0.552876	MEGF10	126627355
cg11953749	10	0.117683	-3.90017	3.53039	0.000712903	0.762985	-0.553817		119590608
cg27459381	7	0.0725752	4.09322	3.53029	0.000713137	0.762985	-0.554108	CHST12	2472364
cg17491697	2	-0.0859465	-3.72406	-3.52954	0.000714868	0.762985	-0.556265	HES3	6305588
cg22636278	19	0.0839263	-5.77902	3.52779	0.000718932	0.762985	-0.561305	RARS	167913346
cg08391111	5	-0.0989542	-2.68125	-3.52762	0.000719322	0.762985	-0.561788		58249535
cg05464552	10	-0.128282	1.53172	-3.52723	0.00072023	0.762985	-0.562909	GBF1;GBF1;GBF1	104043748
cg09507391	5	-0.0691997	-1.62642	-3.52707	0.000720604	0.762985	-0.563371	BCKDHA;BCKDHA	41907531
cg26551790	9	-0.120373	2.98785	-3.52661	0.000721678	0.762985	-0.564695		118453749
cg04265436	16	0.267569	1.66553	3.5266	0.000721703	0.762985	-0.564726	ABCG2	89152647
cg01825860	10	-0.0858077	3.23217	-3.52644	0.000722067	0.762985	-0.565174		70471832
cg07895499	12	-0.0558246	3.18268	-3.52638	0.000722207	0.762985	-0.565346	TIPARP	156409317
cg21685775	22	0.115529	3.54832	3.52592	0.000723287	0.762985	-0.566675	GOLGA8A	34715795
cg12719461	15	0.125979	-4.92349	3.52587	0.000723405	0.762985	-0.56682	IRX5;IRX5	54965034
cg17603857	5	-0.0767623	-5.53409	-3.52519	0.000725003	0.762985	-0.568782	FIZ1;ZNF524	56111499
cg10384134	5	0.060291	-5.13397	3.52489	0.000725718	0.762985	-0.569659	RPS9	54704842
cg00927777	4	-0.0898062	-2.69751	-3.52483	0.000725859	0.762985	-0.569831	HIC1;HIC1	1960199
cg26764362	13	0.0941183	3.51249	3.52439	0.00072689	0.762985	-0.571093	RUNX2;RUNX2;RUNX2	45451585
cg11276388	13	0.109198	1.33897	3.52392	0.000727999	0.762985	-0.572449	HIVEP1	12064975
cg13064062	1	0.12692	-3.41021	3.5238	0.000728262	0.762985	-0.572769	HIST4H4	14924930
cg06633990	11	0.129357	0.0799673	3.52345	0.000729099	0.762985	-0.573791	DARS;DARS	136718403
cg03366867	13	-0.101247	1.34399	-3.52185	0.000732877	0.764057	-0.578385	UST	149067118
cg05716130	5	0.0842073	-4.61433	3.52144	0.000733852	0.764057	-0.579567	DDX49;DDX49;COPE;COPE;COPE	19030480
cg01688920	12	0.091197	1.38757	3.52052	0.000736034	0.764057	-0.582207		16143484
cg16227731	1	-0.118456	-0.379897	-3.52021	0.000736778	0.764057	-0.583105	LOC100288798;LOC100288798;LOC100288798;LOC100288798;LOC100288798	46781190
cg07330075	4	-0.0513922	3.63019	-3.51968	0.000738045	0.764057	-0.584633		34125200
cg04283657	3	-0.0858457	2.54458	-3.51947	0.000738531	0.764057	-0.585218		59137605
cg13449831	20	-0.0853413	2.53261	-3.51942	0.000738667	0.764057	-0.585382		144312948
cg04293724	12	-0.135378	0.69067	-3.51907	0.00073949	0.764057	-0.586372	SIAH2	150478499
cg16281776	2	0.186442	1.83788	3.51791	0.000742264	0.764057	-0.589699	PRELP;PRELP	203444678
cg24362098	6	-0.0596441	-2.34403	-3.51714	0.000744123	0.764057	-0.591923	ALX4	44332507
cg03936250	7	-0.0879425	-4.57251	-3.51686	0.0007448	0.764057	-0.592732	LMBR1	156686178
cg13866214	3	0.0825311	1.71193	3.51647	0.00074573	0.764057	-0.593841		12304803
cg04170354	10	0.120852	3.34554	3.51605	0.000746732	0.764057	-0.595034		45693967
cg18607869	11	0.104234	3.3789	3.516	0.000746853	0.764057	-0.595179	FAM150B	285979
cg05216501	5	-0.135021	-4.21082	-3.51547	0.00074815	0.764057	-0.59672	FXYD1;FXYD1	35632564
cg17142950	2	0.141437	-2.46847	3.51544	0.000748223	0.764057	-0.596807	SAMD13;SAMD13	84766782
cg17572056	12	0.106182	0.463867	3.51542	0.00074827	0.764057	-0.596863	OSTalpha	195947062
cg12427286	10	-0.0860589	2.40741	-3.51463	0.000750178	0.764057	-0.599127		21653244
cg12002427	9	-0.0912794	3.30386	-3.51422	0.00075117	0.764057	-0.600302		15519003
cg10721728	2	-0.0769705	2.61125	-3.5138	0.000752181	0.764057	-0.601497	LRRC7	70413734
cg14552947	10	0.0774906	-4.13066	3.51356	0.000752773	0.764057	-0.602196		28657329
cg19899066	6	0.0732352	2.85138	3.51275	0.000754735	0.764057	-0.60451	ARAP1	72451858
cg09637273	4	-0.13743	-1.57645	-3.51268	0.000754919	0.764057	-0.604726		55939387
cg00117267	2	0.0876379	2.14938	3.51266	0.000754968	0.764057	-0.604784	BCAR3;LOC100129046;BCAR3;BCAR3;BCAR3	94064799
cg06117072	13	-0.0751956	-1.50371	-3.51253	0.000755266	0.764057	-0.605135	TFAP2B	50791385
cg14006905	9	0.158438	2.44975	3.51144	0.000757945	0.76517	-0.608282		36736771
cg03080569	1	0.0538301	0.844098	3.5105	0.000760245	0.76517	-0.610975	INHBC	57828396
cg21504925	16	0.0735462	3.2745	3.51019	0.000761001	0.76517	-0.611858	LDB2;LDB2	16619240
cg16637925	4	0.0557749	3.99077	3.50975	0.000762084	0.76517	-0.613122	MYBBP1A;MYBBP1A	4449746
cg05366409	8	0.0988076	2.11314	3.5094	0.000762933	0.76517	-0.614111		16198906
cg26859666	2	0.0466121	3.9705	3.50924	0.000763342	0.76517	-0.614588	ADCY10;ADCY10;ADCY10;ADCY10	167883298
cg01791523	17	-0.0756409	3.27989	-3.50921	0.000763416	0.76517	-0.614674	COL4A2	111145770
cg10583404	9	0.0864146	2.77821	3.50852	0.000765104	0.765592	-0.616636	CRB2;CRB2	126129657
cg05908471	2	0.147733	2.54736	3.50822	0.000765852	0.765592	-0.617505		18069960
cg11731892	11	0.107975	-5.00733	3.50767	0.000767207	0.765652	-0.619076	ANKRD36B	98207378
cg09321778	5	-0.0833477	3.4978	-3.50692	0.000769078	0.765652	-0.62124	MYH14;MYH14;MYH14	50712539
cg07940357	14	0.17575	2.67658	3.50688	0.00076917	0.765652	-0.621347		47769211
cg05769975	12	0.115737	1.58516	3.50648	0.000770173	0.765652	-0.622505	KNG1;KNG1	186462194
cg02190383	6	0.0738619	2.09614	3.50616	0.000770951	0.765652	-0.623402	BEST1;BEST1	61725666
cg17788362	13	0.190744	-3.42485	3.50552	0.000772554	0.766181	-0.625248	SYNCRIP;SYNCRIP;SYNCRIP;SYNCRIP;SYNCRIP;SYNCRIP;SYNCRIP;SYNCRIP;SYNCRIP	86352627
cg23566335	20	0.0833351	2.22633	3.50514	0.000773501	0.766181	-0.626336	ADAM18	39442347
cg14913648	9	0.0832402	2.67541	3.50369	0.000777117	0.767757	-0.630481	LAMC3	133947555
cg27498669	18	0.107931	-3.67927	3.50283	0.000779273	0.767757	-0.632942	NECAB3;NECAB3	32262017
cg18979819	12	0.0969071	-4.44368	3.50221	0.00078084	0.767757	-0.634727	LMLN;IQCG;LMLN;LMLN;LMLN;IQCG	197686766
cg10174611	2	0.0984921	-4.05915	3.50142	0.000782826	0.767757	-0.636985		111308855
cg03008204	16	0.0878606	3.54161	3.50115	0.000783509	0.767757	-0.637759	LETM1	1828697
cg09403133	22	0.0739515	3.70402	3.50063	0.000784808	0.767757	-0.639231	TTC23;TTC23;TTC23	99702700
cg06965713	1	0.115137	-3.55782	3.50025	0.000785775	0.767757	-0.640325	ESYT1;ESYT1	56521674
cg03954959	18	0.0736401	1.29953	3.49976	0.000787027	0.767757	-0.64174	TMEM74B;TMEM74B;TMEM74B	1163308
cg23442151	2	-0.145731	-2.80756	-3.4997	0.000787171	0.767757	-0.641902	CSMD2;C1orf94	34631390
cg12364078	22	0.109776	-5.00757	3.49942	0.000787896	0.767757	-0.64272	NPTN;NPTN;NPTN;NPTN	73925916
cg15070897	21	0.118458	0.342536	3.4991	0.000788703	0.767757	-0.64363	SLC7A7;SLC7A7;SLC7A7;SLC7A7	23284968
cg06052090	7	-0.0620909	2.25356	-3.4983	0.000790718	0.767757	-0.645897	EGFR;EGFR;EGFR;EGFR	55100608
cg18600016	20	0.0827262	1.0886	3.49808	0.00079128	0.767757	-0.646528	DPY19L4	95772595
cg02345148	11	0.0740699	2.53233	3.4977	0.000792259	0.767757	-0.647626		46678772
cg23050996	11	0.0970099	-2.74283	3.49709	0.000793807	0.767757	-0.649361	SLC35F5;SLC35F5	114514230
cg06002660	2	-0.111017	3.3695	-3.49696	0.000794159	0.767757	-0.649754	MIB2;MIB2;MIB2;MIB2;MIB2;MIB2	1562745
cg14796889	3	0.104698	1.69078	3.49625	0.000795975	0.767757	-0.651783	ATP9B;ATP9B	76863124
cg14771734	19	0.0904051	-4.82985	3.49621	0.000796059	0.767757	-0.651877	ZFYVE16;ZFYVE16	79703670
cg21710359	6	0.101577	0.272019	3.49603	0.000796533	0.767757	-0.652406	OR5T1	56042017
cg11596897	6	-0.0746234	-1.84803	-3.49596	0.000796701	0.767757	-0.652594	CALCA;CALCA;CALCA	14994755
cg05422630	14	-0.10715	2.38625	-3.49559	0.000797647	0.767757	-0.653648	LARGE-AS1;LARGE-AS1;LARGE;LARGE	34119540
cg10139614	15	0.0943425	-5.1934	3.49492	0.000799368	0.767757	-0.655563	APRT;APRT	88878480
cg23750361	4	-0.110212	3.83698	-3.49411	0.000801457	0.767757	-0.657881	TRPV1;TRPV1;TRPV1;TRPV1	3477100
cg13946949	1	0.102746	0.616824	3.49372	0.000802465	0.767757	-0.658997	PLXNC1;PLXNC1	94676369
cg05891181	13	0.114594	-3.7886	3.4935	0.000803042	0.767757	-0.659636	HCG27	31165581
cg24351013	10	-0.0773188	-1.87132	-3.49342	0.00080325	0.767757	-0.659866	BMPR1A	88515488
cg00583654	19	0.0617274	-4.75255	3.49275	0.000804975	0.767757	-0.661771	SLU7;SLU7	159846083
cg18060242	4	0.113285	-3.98792	3.49238	0.000805943	0.767757	-0.662839	PFAS;C17orf68	8152444
cg08984500	15	0.0898188	3.54512	3.49113	0.000809178	0.767757	-0.666397	DPEP1;DPEP1	89692422
cg06434490	13	-0.131101	1.4963	-3.49111	0.000809249	0.767757	-0.666475		31494261
cg10307207	13	-0.134301	0.695859	-3.49105	0.000809393	0.767757	-0.666633		13523076
cg06934410	16	-0.0682642	-3.58843	-3.49079	0.000810064	0.767757	-0.66737	SGMS2;SGMS2	108745736
cg10407894	7	0.135436	0.320012	3.49066	0.00081041	0.767757	-0.667748	EZH2;EZH2	148517345
cg04891168	13	-0.0686344	2.81818	-3.49031	0.000811326	0.767757	-0.668752	HACE1;HACE1	105308240
cg15442143	12	-0.0791267	2.1589	-3.49014	0.000811769	0.767757	-0.669237	DNAH12;DNAH12	57456170
cg07519730	8	0.0975877	3.37393	3.48985	0.000812513	0.767757	-0.670051	LSS;LSS;LSS;LSS	47634953
cg13432032	22	-0.0581016	3.46549	-3.48983	0.000812588	0.767757	-0.670132	SCAPER;SCAPER	76692444
cg06294698	11	0.151488	-2.63709	3.48862	0.000815733	0.767757	-0.673564	FIGLA	71017967
cg00041829	11	0.112348	2.48956	3.48745	0.000818819	0.767757	-0.676917		7870747
cg17609951	8	0.063356	3.28494	3.48615	0.000822233	0.767757	-0.680613		17064955
cg05432322	19	-0.118511	2.87825	-3.48608	0.000822416	0.767757	-0.68081	C5orf45;C5orf45	179284731
cg25876602	2	0.0848035	2.49824	3.48594	0.000822796	0.767757	-0.68122		227084885
cg23469117	14	0.0699414	1.45845	3.48591	0.000822886	0.767757	-0.681318	YDJC;CCDC116	21985646
cg12332498	15	0.088943	-3.55898	3.48532	0.000824434	0.767757	-0.682986	PPL	4987201
cg05921762	18	-0.0638775	2.53857	-3.48379	0.000828501	0.767757	-0.687357		18566614
cg27239243	11	0.0912196	-3.46245	3.48319	0.000830103	0.767757	-0.689072		101945867
cg20086660	20	0.0693255	1.69442	3.48281	0.000831105	0.767757	-0.690144	PHYHIP;PHYHIP	22079882
cg02102684	15	-0.0796993	1.04306	-3.48244	0.0008321	0.767757	-0.691206	VASN;CORO7	4421445
cg19445880	17	-0.0979607	0.443641	-3.48243	0.00083212	0.767757	-0.691228		80908913
cg06372962	2	0.129161	-3.11434	3.48207	0.000833088	0.767757	-0.69226	ANKRD45	173638690
cg20232060	12	0.0819043	-4.67462	3.4813	0.000835156	0.767757	-0.694462	RNF7;RNF7	141457873
cg14560064	9	-0.069034	-3.86519	-3.48108	0.000835751	0.767757	-0.695094	ZBTB6	125675653
cg23338195	20	-0.104969	2.06991	-3.48047	0.00083737	0.767757	-0.696812	SLC30A8	118146418
cg15806306	6	-0.0730115	-1.19607	-3.4802	0.000838112	0.767757	-0.697599		2893385
cg24530271	3	0.121362	3.00479	3.48005	0.000838512	0.767757	-0.698022	ZNF516	74154260
cg14818794	11	0.0781402	3.46049	3.48003	0.000838565	0.767757	-0.698078	LINC01119	47074519
cg13819249	10	0.0922981	3.8277	3.47946	0.000840088	0.767757	-0.69969	SGMS1	52374940
cg08890097	2	0.049402	3.9386	3.47873	0.000842072	0.767757	-0.701784	CAMTA1	7811352
cg08377279	13	0.133373	-4.43337	3.47831	0.000843203	0.767757	-0.702976	ZDHHC14;ZDHHC14	157803376
cg21911000	11	-0.0607737	2.60763	-3.47825	0.000843361	0.767757	-0.703142	CD28	204599104
cg05030101	7	-0.0550876	3.92251	-3.47585	0.000849893	0.767757	-0.709993	GARS	30668090
cg25846613	11	0.0723367	2.1174	3.47464	0.000853188	0.767757	-0.713428		231445408
cg26756083	20	0.113011	-4.14265	3.47462	0.000853253	0.767757	-0.713496	MMP16;MMP16;MMP16;MMP16	89339622
cg16099638	20	0.10888	3.28216	3.47306	0.000857534	0.767757	-0.717939		145123969
cg06156376	12	-0.0662385	-2.5172	-3.47204	0.000860321	0.767757	-0.72082	SHOX2;SHOX2;SHOX2;SHOX2;SHOX2;SHOX2	157823814
cg00848624	12	0.0843752	3.66823	3.47175	0.000861124	0.767757	-0.721648	SCN5A;SCN5A;SCN5A;SCN5A;SCN5A;SCN5A	38663937
cg26194794	7	0.0904314	-5.07911	3.47149	0.000861846	0.767757	-0.722392	ESYT2	158622866
cg19548479	4	0.0794872	-4.62416	3.47132	0.000862327	0.767757	-0.722887	TMEM106A	41363737
cg20420254	6	0.112866	-4.82229	3.47071	0.000864007	0.767757	-0.724615	SMPD1;SMPD1;SMPD1	6411394
cg16122424	22	0.0792186	2.22668	3.47055	0.00086445	0.767757	-0.72507		41258337
cg15946545	17	0.0793295	-4.6103	3.47049	0.000864622	0.767757	-0.725247	MRPS31	41345183
cg11555302	14	0.12255	-1.021	3.46915	0.000868344	0.767757	-0.72906	FAM83F	40405632
cg00941419	15	-0.0742249	3.3696	-3.4691	0.000868482	0.767757	-0.729201	ZCCHC14	87523084
cg06681193	3	-0.0532997	-3.65835	-3.4691	0.000868486	0.767757	-0.729205	KIAA1012;KIAA1012	29522728
cg24887903	1	0.0939401	1.64647	3.46907	0.000868559	0.767757	-0.72928		4124630
cg07170859	12	0.101782	-0.128223	3.46773	0.000872282	0.767757	-0.733076		106046145
cg14200834	5	-0.067569	-2.36848	-3.46756	0.000872776	0.767757	-0.733579	SHD	4278055
cg03036904	2	-0.0802626	2.07525	-3.46755	0.000872798	0.767757	-0.733601		26687980
cg00030807	20	-0.099856	2.35769	-3.46754	0.000872838	0.767757	-0.733642	ARHGEF10	1786072
cg06290693	1	-0.085522	-3.77332	-3.4672	0.000873785	0.767757	-0.734604	ESYT1;ESYT1	56522776
cg11554543	5	0.0853732	0.269571	3.46713	0.000873966	0.767757	-0.734788	GATAD2A	19569139
cg19885914	13	-0.0762536	4.2628	-3.46706	0.000874161	0.767757	-0.734986	TNXB	32036530
cg26704517	16	0.102506	0.457833	3.46681	0.000874868	0.767757	-0.735704	MAPK10;MAPK10;MAPK10	87282125
cg24519598	2	0.102742	-4.70167	3.46521	0.000879372	0.767757	-0.740261	PIK3R3;PIK3R3;PIK3R3	46598275
cg11382993	10	0.0798699	-4.57384	3.46425	0.000882059	0.767757	-0.742969	IPMK;CISD1	60028551
cg14251936	5	-0.0474955	3.33955	-3.46419	0.000882229	0.767757	-0.74314	ZNF45	44417025
cg10066151	5	0.0889492	-5.23636	3.46382	0.00088327	0.767757	-0.744187	ZNF547;TRAPPC2P1;ZNF547	57874988
cg14267099	6	0.168191	2.751	3.46261	0.000886724	0.767757	-0.74765	CDC42BPG	64597513
cg27345144	12	0.171934	0.185967	3.46193	0.000888645	0.767757	-0.749572		99137655
cg05482066	20	-0.23594	2.69886	-3.4617	0.00088931	0.767757	-0.750235		2106183
cg03260858	12	0.0738328	3.7202	3.46156	0.000889696	0.767757	-0.75062	QARS;QARS;QARS;QARS;QARS;QARS	49140771
cg04894259	8	0.0786727	3.16215	3.46125	0.000890591	0.767757	-0.751513	PRDM15;PRDM15;PRDM15;PRDM15;PRDM15;PRDM15	43225016
cg20622834	1	0.095482	-4.55754	3.46093	0.000891491	0.767757	-0.752409	SMUG1	54582884
cg16638092	4	-0.0850505	0.341647	-3.46034	0.000893187	0.767757	-0.754095	RPTOR;RPTOR	78800774
cg16723362	11	0.0829853	-4.39342	3.45982	0.000894666	0.767757	-0.755564	2002-03-01	198570513
cg24168538	16	0.230125	1.46289	3.45952	0.000895519	0.767757	-0.75641		35527016
cg10823328	2	0.0700092	3.92341	3.45877	0.000897674	0.767757	-0.758542	RGL1;RGL1;RGL1	183724919
cg23719516	11	0.348706	-1.05313	3.45861	0.000898117	0.767757	-0.75898		102870456
cg05813131	1	-0.206669	1.24704	-3.45857	0.00089825	0.767757	-0.759112	SRRM4	119498879
cg25162631	1	0.0858166	2.53764	3.45816	0.00089943	0.767757	-0.760277	LRRC23;LRRC23;LRRC23;ENO2	7022135
cg03592903	19	-0.133333	0.817647	-3.45684	0.000903217	0.767757	-0.764005	ADAMTS12	33737936
cg10147027	2	0.119741	-2.38668	3.45654	0.00090409	0.767757	-0.764863	C1orf229;C1orf229	247274454
cg07544232	2	-0.128092	1.39623	-3.45526	0.000907811	0.767757	-0.768507		183150186
cg11425279	1	0.141157	0.78555	3.45509	0.000908307	0.767757	-0.768991	PPHLN1;PPHLN1;PPHLN1;PPHLN1;PPHLN1;PPHLN1;PPHLN1;PPHLN1;PPHLN1;PPHLN1;PPHLN1;PPHLN1;PPHLN1;PPHLN1;PPHLN1	42792657
cg00296652	2	0.0835649	2.57814	3.45482	0.000909075	0.767757	-0.769741	C1orf223	47136757
cg10817639	21	-0.0687786	3.02021	-3.45478	0.000909184	0.767757	-0.769848	NUBPL;NUBPL;NUBPL;NUBPL	32256743
cg07567533	14	0.101954	1.58894	3.45415	0.000911039	0.767757	-0.771656	TBC1D22A;TBC1D22A;TBC1D22A;TBC1D22A;TBC1D22A	47527330
cg14323844	19	0.100091	3.12144	3.45317	0.000913882	0.767757	-0.774421		10663030
cg04150927	1	0.124876	1.76068	3.45278	0.000915031	0.767757	-0.775535		111369226
cg00058767	16	-0.0818469	3.56431	-3.4526	0.000915537	0.767757	-0.776026		186934427
cg02711163	2	0.111084	-3.50045	3.45207	0.000917098	0.767757	-0.777537	S100A9	153330200
cg23269154	15	0.0714606	2.14052	3.45152	0.000918726	0.767757	-0.779111	BEAN1;BEAN1;BEAN1;BEAN1	66491869
cg23369110	19	-0.0832074	3.16303	-3.45123	0.000919566	0.767757	-0.779922		107795727
cg12055133	4	0.0656903	0.837706	3.45122	0.000919603	0.767757	-0.779957	FOXK2	80550633
cg13133835	1	0.140232	-3.50632	3.45105	0.000920091	0.767757	-0.780428		125239803
cg14487926	4	0.0496846	3.40304	3.45101	0.000920196	0.767757	-0.780529	MARCH10;MARCH10;MARCH10;MARCH10;MIR548W	60857807
cg17768134	4	-0.0880205	-1.58542	-3.45057	0.00092151	0.767757	-0.781795	DHRS7B	21074844
cg05090025	16	-0.0923964	-3.04156	-3.45037	0.00092208	0.767757	-0.782344		62068939
cg04647791	2	0.0877218	1.06014	3.45032	0.000922251	0.767757	-0.782509	SHE	154464703
cg13427760	13	-0.134567	0.488986	-3.45027	0.000922384	0.767757	-0.782636	AIM1;AIM1	107003758
cg09896315	6	-0.0641229	3.3869	-3.44905	0.000925998	0.767757	-0.786106	MRE11A;MRE11A	94172892
cg15822387	2	0.0671323	-5.8013	3.44881	0.000926704	0.767757	-0.786782	FAM40A	110577200
cg21657780	21	-0.0728609	-3.81227	-3.44872	0.000926976	0.767757	-0.787042		105293878
cg27223663	15	-0.0982751	0.909009	-3.44849	0.000927637	0.767757	-0.787674	FLYWCH1;FLYWCH1	2983543
cg22865069	13	0.127709	2.62293	3.44799	0.000929112	0.767757	-0.789083	RPS6KA2	167163648
cg08364629	9	0.0888792	2.22723	3.4476	0.000930277	0.767757	-0.790196	FXN;FXN;FXN	71659448
cg19488505	1	0.199374	-3.09178	3.4475	0.000930568	0.767757	-0.790473	SCNN1A;SCNN1A;SCNN1A	6477001
cg15476396	22	0.0744584	3.7075	3.44745	0.000930721	0.767757	-0.790618		80610082
cg27665018	7	0.0678931	2.28987	3.44727	0.000931276	0.767757	-0.791147	C7orf65	47698707
cg22140615	5	-0.165554	-1.81686	-3.44698	0.000932114	0.767757	-0.791946		1726194
cg04899000	3	0.114483	-4.21661	3.44691	0.000932347	0.767757	-0.792167	DYM	46925591
cg09353289	10	0.125852	3.15349	3.44651	0.000933523	0.767757	-0.793285		102634946
cg09656981	2	0.0989099	3.28241	3.44645	0.000933708	0.767757	-0.793461	ELAVL4;ELAVL4;ELAVL4	50571865
cg25599242	6	0.0758094	-4.29022	3.44638	0.000933915	0.767757	-0.793657	RARRES3;RARRES3	63304337
cg25155396	13	-0.0602019	-3.18243	-3.44559	0.000936262	0.767757	-0.795884		7261525
cg14773052	5	0.109507	-4.79589	3.44509	0.000937767	0.767757	-0.797309	ZNF599;ZNF599	35264052
cg27166037	3	0.0881091	3.515	3.44481	0.000938613	0.767757	-0.798109	RAB31	9792850
cg00689835	11	0.0912959	2.59874	3.44451	0.000939486	0.767757	-0.798934	G6PC2;G6PC2	169757618
cg21052672	2	0.0980925	1.30175	3.44423	0.00094035	0.767757	-0.799749	CSDE1;CSDE1;CSDE1;CSDE1;CSDE1;CSDE1	115270303
cg09844257	22	0.120426	3.38372	3.44406	0.000940852	0.767757	-0.800222	LMAN1L	75108859
cg10227363	18	0.114675	-3.96717	3.44398	0.00094109	0.767757	-0.800447	PTPN1;PTPN1	49133173
cg14505896	16	0.0610927	3.9059	3.44361	0.000942203	0.767757	-0.801495	TRIM2;TRIM2;TRIM2;TRIM2;TRIM2	154188400
cg18192719	11	0.113951	1.79195	3.44328	0.000943187	0.767757	-0.802421		24712657
cg20479068	5	0.0893474	-3.32358	3.44284	0.000944526	0.767757	-0.80368	ZNF429	21688386
cg00243763	5	0.0971512	3.34143	3.44282	0.000944572	0.767757	-0.803722	CD320;CD320	8371770
cg08438126	17	0.0569258	-6.00025	3.44254	0.000945419	0.767757	-0.804518	WBP4	41635362
cg24153548	12	-0.0551415	-3.29542	-3.44201	0.000947026	0.767757	-0.806024	LNP1;TOMM70A	100119764
cg22094797	4	0.0833764	0.0349438	3.442	0.000947051	0.767757	-0.806047	GNGT2;GNGT2;GNGT2;GNGT2;ABI3;ABI3;GNGT2;GNGT2	47286654
cg15013929	12	-0.192724	-0.371468	-3.44199	0.00094708	0.767757	-0.806074		164903801
cg15834388	20	-0.073125	-2.49329	-3.44185	0.000947495	0.767757	-0.806463	NECAB1	91803692
cg16203865	5	0.0617395	0.794049	3.4418	0.000947656	0.767757	-0.806614	LOC105372441;LOC105372441	51336502
cg07319851	15	0.0699021	2.10585	3.44051	0.000951552	0.767757	-0.810252		11506172
cg03456315	10	0.091049	2.23789	3.44023	0.000952412	0.767757	-0.811054	KIAA1462	30315539
cg17993710	12	0.0600685	1.74232	3.44018	0.000952551	0.767757	-0.811183	WNT7A	13886176
cg16302816	6	-0.0887287	-2.27722	-3.44009	0.000952847	0.767757	-0.811458	PLEKHA7	16834800
cg12044671	6	-0.0764124	2.65288	-3.43889	0.000956484	0.767757	-0.814838	STIM1;STIM1;STIM1	3912245
cg09023739	15	0.0741615	2.93848	3.43863	0.000957278	0.767757	-0.815573		1858923
cg14932016	2	0.102571	-3.92585	3.43843	0.000957896	0.767757	-0.816145	ACTN2	236849653
cg25966016	10	-0.0886833	-0.0565266	-3.43826	0.000958406	0.767757	-0.816618	INPP5A	134353618
cg00279669	12	0.0999654	1.88325	3.43805	0.000959038	0.767757	-0.817202		101654580
cg18947570	1	-0.104801	-3.81798	-3.43802	0.000959151	0.767757	-0.817306		57846861
cg21752469	20	0.129499	-3.71818	3.43728	0.000961417	0.767757	-0.8194		57594909
cg01549936	12	0.0809809	0.903295	3.4372	0.000961644	0.767757	-0.819609	MECOM;MECOM	169028043
cg25682172	13	0.0927637	3.16903	3.43703	0.000962177	0.767757	-0.8201	BVES;BVES	105580174
cg02385739	17	0.0592025	5.4422	3.4365	0.000963781	0.767757	-0.821577		112023060
cg17422099	11	-0.0834828	2.78069	-3.43622	0.000964656	0.767757	-0.822382		164800725
cg13794199	16	0.0742777	2.02094	3.43617	0.000964798	0.767757	-0.822512		148374839
cg16683119	4	0.0744773	1.76424	3.43588	0.000965694	0.767757	-0.823335	MGAT5B;MGAT5B;MGAT5B	74924915
cg06962918	7	0.113296	2.50055	3.43584	0.000965824	0.767757	-0.823455		18127112
cg07374338	2	-0.0752131	2.48532	-3.43575	0.000966091	0.767757	-0.8237	MGC27382	78740302
cg22594773	1	0.076101	1.11594	3.43567	0.00096634	0.767757	-0.823929	PITPNM2;PITPNM2	123577003
cg19097359	19	-0.469348	-1.17655	-3.43524	0.000967677	0.767757	-0.825155	PPWD1;CENPK;CENPK;PPWD1;PPWD1;PPWD1	64859901
cg27471261	10	0.0713681	0.545244	3.43522	0.000967746	0.767757	-0.825218	GOLGA2P6	30657140
cg14087413	9	0.0928272	1.25214	3.43469	0.000969357	0.767757	-0.826693	TMEM8B;TMEM8B	35848330
cg04790662	20	0.251929	-2.73809	3.43361	0.0009727	0.767757	-0.829745	PAG1	82005985
cg18836061	22	-0.0599814	4.41243	-3.43333	0.00097356	0.767757	-0.830529		31464661
cg18057513	17	0.121767	2.05657	3.43327	0.000973751	0.767757	-0.830703	NEK5	52703615
cg18778721	22	0.0826563	-4.85306	3.43325	0.000973829	0.767757	-0.830774	PDCD7	65426185
cg22250641	2	-0.0900412	1.61219	-3.43319	0.00097401	0.767757	-0.830939	GAS5;SNORD81;SNORD47;SNORD80	173834094
cg04188862	22	-0.101914	-1.21567	-3.43256	0.000975953	0.767757	-0.832706		88801474
cg02638056	15	-0.11687	2.13134	-3.43221	0.000977047	0.767757	-0.8337	CDR2	22375905
cg11808874	11	0.107498	2.74563	3.43202	0.000977654	0.767757	-0.83425	FAM136A	70529494
cg14273320	21	0.104421	0.0946606	3.43192	0.000977944	0.767757	-0.834513	PABPN1;BCL2L2-PABPN1	23792522
cg17586365	10	0.0838612	-5.25725	3.43189	0.000978051	0.767757	-0.83461	NUDT5;CDC123;NUDT5	12237912
cg18697156	7	0.203146	-3.89732	3.4312	0.000980204	0.767757	-0.83656	KLHL7;KLHL7	23144840
cg15330017	16	0.0540555	3.09031	3.43071	0.000981719	0.767757	-0.837929	HADH;HADH	108910072
ch.17.4249285F	4	0.0608057	-4.36701	3.43054	0.000982264	0.767757	-0.838421		4302536
cg06227898	10	-0.0827669	-1.29938	-3.43041	0.000982663	0.767757	-0.838782	PANK1	91405433
cg18221128	17	0.124865	-2.55339	3.4302	0.000983336	0.767757	-0.839388	GJA3	20735236
cg11131752	14	-0.080117	2.65174	-3.43013	0.000983549	0.767757	-0.83958	PLA2G6;PLA2G6;PLA2G6	38576506
cg12739319	9	-0.375711	-3.03742	-3.43013	0.000983556	0.767757	-0.839587	INSL6	5186766
cg20856164	21	0.0700557	0.777543	3.42997	0.000984049	0.767757	-0.840031	CCDC177	70042491
cg23216434	2	-0.0508608	3.60353	-3.42978	0.000984635	0.767757	-0.840558		67871362
cg01174831	17	0.111941	3.79745	3.42951	0.000985484	0.767757	-0.841323		27946787
cg21232844	1	-0.097259	2.76548	-3.42949	0.000985546	0.767757	-0.841378		25177892
cg14267368	11	0.080015	3.48372	3.42886	0.00098753	0.767757	-0.843162		239214292
cg20049416	1	0.105892	0.875919	3.42882	0.000987655	0.767757	-0.843274	ERC1;ERC1;ERC1;ERC1;ERC1;ERC1	1157272
cg06872183	7	0.045386	3.45163	3.4286	0.000988336	0.767757	-0.843885		66353199
cg14257263	15	0.0840251	2.04647	3.42852	0.000988589	0.767757	-0.844112	FAM195A	696496
cg09388351	2	-0.0789869	-2.68789	-3.42776	0.000990977	0.767757	-0.846251	MARCKSL1;MARCKSL1	32802151
cg14531340	17	0.0859711	3.44862	3.42767	0.000991281	0.767757	-0.846523	MCF2L;MCF2L	113694058
cg16260349	10	0.0926597	0.283516	3.42765	0.000991337	0.767757	-0.846573	TSPAN14;TSPAN14	82221597
cg08305803	15	0.139151	-5.59242	3.4276	0.000991491	0.767757	-0.846711	CCDC101	28565427
cg06377652	12	0.111683	0.731914	3.42756	0.000991626	0.767757	-0.846831		106018500
cg15396470	6	-0.065786	-3.30724	-3.4275	0.000991817	0.767757	-0.847002	TP53I11;TP53I11;TP53I11;TP53I11;TP53I11;TP53I11	44964818
cg08380391	4	-0.0727712	0.975992	-3.42689	0.000993742	0.767757	-0.848722	AATK	79109729
cg13885115	18	0.103342	2.87218	3.42601	0.000996523	0.767757	-0.851198		47113536
cg04483863	19	0.119759	3.06492	3.42535	0.000998611	0.767757	-0.853054		173171737
cg26767154	16	0.227236	-3.7409	3.42525	0.000998912	0.767757	-0.853321	NUP54	77069770
cg00141828	2	0.074969	2.78138	3.42514	0.000999271	0.767757	-0.85364	KCNQ4;KCNQ4	41305165
cg27181306	21	0.0951444	0.797353	3.42373	0.00100378	0.767757	-0.857627	EIF2S1	67840368
cg00689441	7	-0.0571046	3.85075	-3.42322	0.00100538	0.767757	-0.859044	ADAM22;ADAM22;ADAM22;ADAM22;ADAM22	87734754
cg12176155	11	0.100583	3.34327	3.42236	0.00100815	0.767757	-0.86148	LINC00211	38075190
cg14629410	10	0.0867698	-3.90721	3.42229	0.00100836	0.767757	-0.861667	JMJD1C;JMJD1C	65029049
cg19653797	22	0.0947679	3.49913	3.42146	0.00101103	0.767757	-0.864008		40371111
cg13113206	13	0.0962576	2.38642	3.4213	0.00101153	0.767757	-0.864452	UTRN	144686027
cg10993517	1	0.094179	3.71426	3.42124	0.00101175	0.767757	-0.864637		4810234
cg03135727	6	0.0557126	4.35972	3.42102	0.00101243	0.767757	-0.86524		66021291
cg09198283	11	0.0958204	3.06814	3.42043	0.00101434	0.767757	-0.866909		7230143
cg12789364	10	-0.0896221	-1.49161	-3.42028	0.00101483	0.767757	-0.867334		73653992
cg08618463	16	-0.0617843	3.31993	-3.42002	0.00101566	0.767757	-0.868063	SMAD1;SMAD1	146467791
cg05700726	19	0.0897938	2.83701	3.41955	0.00101717	0.767757	-0.869379		56784554
cg18647879	11	0.116479	2.7349	3.41941	0.00101762	0.767757	-0.86977		129207858
cg18967846	7	0.100583	-4.62507	3.41891	0.00101925	0.767757	-0.871185	CLDN12	90032535
cg06289917	12	0.0836139	-4.90096	3.41872	0.00101987	0.767757	-0.871726		195277088
cg21565446	10	0.0859431	0.958755	3.4186	0.00102026	0.767757	-0.872065	ITPRIP;ITPRIP;ITPRIP;LOC101927472	106085496
cg26315417	12	0.0487284	4.10296	3.41852	0.00102051	0.767757	-0.872281	ZFYVE20	15112017
cg02642370	15	0.0748054	-4.52343	3.41796	0.00102232	0.767757	-0.873851	DECR2	451495
cg04359004	18	-0.0778	-3.91212	-3.41782	0.00102278	0.767757	-0.874253	C20orf20	61427998
cg16418734	2	-0.106243	3.09243	-3.41781	0.00102283	0.767757	-0.874296	GNB1	1720537
cg00024967	12	0.0954443	-3.38821	3.4178	0.00102285	0.767757	-0.874316	MECOM	169377818
cg15604082	10	0.0592655	4.29927	3.41718	0.00102487	0.767757	-0.876057	GRK5	121040981
cg13309628	18	-0.0598191	-3.54371	-3.41709	0.00102516	0.767757	-0.876309	C20orf29	3801056
cg19307986	8	0.0754113	2.00373	3.41682	0.00102603	0.767757	-0.877063		26742697
cg19515518	6	-0.0941845	-4.70646	-3.41538	0.00103074	0.767757	-0.881118	TMEM80;DEAF1;TMEM80	694717
cg05286833	18	0.048126	3.93026	3.41527	0.00103108	0.767757	-0.881417	CRNKL1;CRNKL1;CRNKL1;CRNKL1;CFAP61;CFAP61	20038172
cg12588345	2	0.0449551	4.34128	3.41504	0.00103185	0.767757	-0.882074	COLGALT2;COLGALT2;COLGALT2	183908060
cg16514167	6	-0.0651884	2.84569	-3.41467	0.00103308	0.767757	-0.883129	MICALCL	12307924
cg24121763	15	0.124299	-3.62214	3.41421	0.00103456	0.767757	-0.8844		50727464
cg21800127	14	-0.145879	-2.5129	-3.4141	0.00103493	0.767757	-0.884714	TNRC6B	40503479
cg16652463	21	-0.110324	-0.185703	-3.41363	0.00103649	0.767757	-0.886054	UNC79	93993790
cg06052547	2	0.0692807	3.9466	3.41357	0.00103667	0.767757	-0.886208	LRRC8D;LRRC8D	90292133
cg00688698	8	0.118309	0.809766	3.41335	0.00103739	0.767757	-0.88682	SAMSN1;SAMSN1;SAMSN1	15873733
cg20231713	10	0.126412	-0.924717	3.41313	0.00103813	0.767757	-0.887456	PIK3AP1	98460656
cg13518079	18	0.332291	-0.939825	3.41295	0.00103873	0.767757	-0.887961	EBF4	2675072
cg26780011	12	0.0931607	-4.1528	3.41241	0.00104051	0.767757	-0.889482	TOPBP1	133380108
cg13077750	8	-0.0737274	0.453892	-3.41218	0.00104126	0.767757	-0.89012	PCNT	47863155
cg09505472	1	-0.0421119	3.79803	-3.40996	0.00104862	0.767757	-0.89636	SYCP3;SYCP3;SYCP3	102134002
cg02841895	4	0.091103	3.4561	3.40987	0.00104891	0.767757	-0.896605	MGAT5B;MGAT5B	74942714
cg19480117	10	-0.0733785	2.78102	-3.40958	0.00104986	0.767757	-0.897411	EBF3	131752869
cg08867370	12	0.107277	-4.84983	3.40872	0.00105273	0.767757	-0.899824	H1FX-AS1;H1FX	129034220
cg25923788	11	-0.0599073	3.03313	-3.4084	0.00105381	0.767757	-0.900737		207854583
cg24700707	12	-0.138743	3.54096	-3.40833	0.00105405	0.767757	-0.900939	DCLK3	36756049
cg12781678	7	0.0810214	3.03669	3.40819	0.00105451	0.767757	-0.901326		100053754
cg23021582	10	0.0780441	2.22262	3.40813	0.00105471	0.767757	-0.901495		7738759
cg17200049	17	0.112321	2.72018	3.40789	0.00105552	0.767757	-0.902176		112772853
ch.2.3330114R	11	0.0680114	-4.61528	3.40778	0.00105589	0.767757	-0.902482		163935707
cg06499344	16	0.078016	-4.51252	3.40764	0.00105635	0.767757	-0.90287	ARAP2	36245396
cg18937827	10	0.0838741	-3.11471	3.40728	0.00105755	0.767757	-0.903874		27547704
cg27308166	5	0.0776956	-4.85983	3.40715	0.00105798	0.767757	-0.904237	NDUFS7	1383340
cg21675036	12	0.124789	-2.95335	3.40556	0.00106333	0.767757	-0.908703	GATA2;GATA2-AS1	128212196
cg02871925	12	0.101345	4.14479	3.40543	0.00106378	0.767757	-0.909081	TMEM115	50395650
cg14543641	21	-0.139723	1.49978	-3.40543	0.00106379	0.767757	-0.909086		104940939
cg15674514	3	0.201109	3.28267	3.40489	0.00106561	0.767757	-0.9106		76674273
cg14763035	3	0.0681671	2.67614	3.40478	0.00106596	0.767757	-0.910897	SMAD7;SMAD7;SMAD7;SMAD7	46469939
cg16317440	19	-0.0612843	2.66178	-3.40477	0.00106601	0.767757	-0.910937	HAPLN1	82979404
cg07385722	22	-0.0550997	3.61504	-3.40426	0.00106774	0.767757	-0.912367	GNB5;GNB5	52431818
cg15448780	3	-0.108621	1.35504	-3.40424	0.00106779	0.767757	-0.912411	LOC100131655	74513113
cg06145332	19	0.0761133	2.14955	3.40415	0.0010681	0.767757	-0.912668		109443365
cg15368035	8	0.0895462	3.50683	3.40386	0.00106908	0.767757	-0.913485		33394847
cg07364433	11	0.0592842	3.4039	3.40376	0.00106941	0.767757	-0.913759		218872657
cg02265742	6	-0.128009	1.03124	-3.40337	0.00107075	0.767757	-0.914864		19127032
cg23067782	16	-0.0474589	4.00908	-3.40277	0.00107278	0.767757	-0.91654	MFAP3L;MFAP3L	170913027
cg05671561	8	0.0902325	3.61309	3.40268	0.00107309	0.767757	-0.916801	TFF3	43735722
cg01991100	4	0.0753842	2.4145	3.40236	0.00107418	0.767757	-0.917697	SLC6A4	28555935
cg12371991	22	-0.179396	1.13636	-3.40224	0.00107458	0.767757	-0.918026		66937241
cg14411912	4	0.0864713	5.15551	3.40222	0.00107464	0.767757	-0.918074		29038045
cg03192044	9	0.103639	3.10045	3.40181	0.00107605	0.767757	-0.919241	FIBCD1;FIBCD1	133779473
cg26494762	5	0.0600892	0.690745	3.40172	0.00107635	0.767757	-0.919488	DNM2;DNM2;DNM2;DNM2;DNM2	10861863
cg16223436	10	0.0872536	3.25365	3.40159	0.00107677	0.767757	-0.919834	SORBS1;SORBS1;SORBS1;SORBS1;SORBS1;SORBS1;SORBS1	97146550
cg07196927	2	0.157868	3.44944	3.40156	0.00107689	0.767757	-0.919928		178583794
cg09889065	1	0.123682	3.24673	3.40156	0.0010769	0.767757	-0.91994		114517855
cg14404389	12	-0.0545609	3.24072	-3.40147	0.0010772	0.767757	-0.920189	MAGI1;MAGI1;MAGI1	65367356
cg00253848	15	0.0657643	0.269523	3.40134	0.00107764	0.767757	-0.920546	BANP;BANP;BANP;BANP;BANP;BANP	88000177
cg14851297	6	0.0894711	-4.16036	3.40131	0.00107774	0.767757	-0.920632	LDLRAD3	35965488
cg10884788	6	0.0871167	-3.99099	3.40041	0.00108081	0.767757	-0.923146	IGSF9B	133827068
cg00911813	7	0.107966	-4.72538	3.39969	0.00108328	0.767757	-0.925172	TNRC18	5462104
cg11393773	13	0.0777685	3.54777	3.39955	0.00108377	0.767757	-0.925571	C6orf136;C6orf136;C6orf136	30613351
cg18460725	13	0.0603073	2.8238	3.39949	0.00108397	0.767757	-0.925735		155209169
cg22082682	2	0.131012	-3.36852	3.39946	0.00108406	0.767757	-0.925806	SAMD13;SAMD13;SAMD13	84767934
cg15585576	7	0.0726682	4.04159	3.39945	0.0010841	0.767757	-0.925838	AUTS2;AUTS2	70231304
cg16268636	13	0.103574	-0.259997	3.39937	0.00108437	0.767757	-0.926059	ANKS1A	35016581
cg09058931	16	-0.0615645	3.81227	-3.39887	0.00108608	0.767757	-0.927461	MAN2B2	6611636
cg19605263	2	0.268049	2.62406	3.39836	0.00108784	0.767757	-0.928896	ADAM30;ADAM30	120439138
cg07694984	7	0.103203	-0.344132	3.39766	0.00109027	0.767757	-0.930869	CREB3L2;CREB3L2	137621009
cg06375556	3	0.0786861	-5.09898	3.3974	0.00109116	0.767757	-0.931588	ZNF271;ZNF397OS;ZNF397OS;ZNF271	32870437
cg15466595	21	0.108378	2.01107	3.39701	0.0010925	0.767757	-0.932679		88621696
cg07874520	2	-0.0495865	3.12368	-3.39664	0.00109379	0.767757	-0.933719	THEM5	151826533
cg22792587	1	0.132224	1.09381	3.39662	0.00109385	0.767757	-0.933773	KLRK1;LOC101928100;KLRC4-KLRK1	10541790
cg14993614	12	-0.055402	-2.65768	-3.39652	0.00109419	0.767757	-0.934049	OSBPL10;OSBPL10;ZNF860	32023069
cg07912242	16	0.110458	1.83931	3.39602	0.00109594	0.767757	-0.935461		151956647
cg18513344	12	-0.068694	-1.65061	-3.39569	0.00109707	0.767757	-0.936375	MUC4;MUC4;MUC4	195531298
cg27142345	4	0.0822359	1.58283	3.39545	0.0010979	0.767757	-0.937046	MYO18A;MYO18A	27464139
cg00247870	11	0.0864444	0.480608	3.39539	0.00109813	0.767757	-0.937234		9839765
cg21559155	11	0.096435	-5.16232	3.39494	0.00109967	0.767757	-0.938474	CCNYL1;CCNYL1	208576199
cg08326647	2	0.214647	3.13347	3.39385	0.00110348	0.767757	-0.941532		38604332
cg26831488	6	0.115645	-5.61378	3.39324	0.0011056	0.767757	-0.943238	RBM7;C11orf71	114270881
cg09031291	20	0.101264	2.78447	3.39266	0.00110764	0.767757	-0.944863	NCALD;NCALD;NCALD;NCALD;NCALD;NCALD;NCALD	102901449
cg00682553	14	-0.0879089	2.72983	-3.39251	0.00110818	0.767757	-0.945296	PLXNB2	50720813
cg00255799	15	0.127989	1.96883	3.39244	0.00110842	0.767757	-0.945488	HSBP1	83841040
cg10228989	10	0.0631144	0.0411157	3.39236	0.00110867	0.767757	-0.945691	C10orf76	103608502
cg22069247	11	0.121185	1.25447	3.39189	0.00111033	0.767757	-0.947013	NMUR1	232393256
cg05129610	7	0.0876991	-4.20677	3.39134	0.00111227	0.767757	-0.94856	FAM126A	23053937
cg15348877	11	-0.0820913	2.01423	-3.39098	0.00111352	0.767757	-0.949553	SMC6;SMC6	17854374
cg04230869	20	0.0707127	-4.98779	3.39011	0.0011166	0.767757	-0.952005	RRM2B;RRM2B	103251129
cg19343212	10	0.0858748	4.03758	3.38814	0.00112355	0.767757	-0.957499	UNC5B;UNC5B	73012347
cg17828640	1	-0.0494662	3.77447	-3.3881	0.00112371	0.767757	-0.957622		65173594
cg25125109	7	0.0824742	-2.67841	3.38786	0.00112458	0.767757	-0.958304		128560824
cg12911037	4	0.093707	0.610588	3.38748	0.00112592	0.767757	-0.959358	KIAA0753	6505468
cg02014964	11	-0.176917	3.08795	-3.38728	0.00112663	0.767757	-0.959919	MYADML;LINC01317	33953396
cg05155307	11	0.0612547	1.67153	3.38678	0.00112839	0.767757	-0.961306		85657044
cg27557698	1	0.0818183	2.91069	3.3865	0.00112941	0.767757	-0.9621	ATP2B1;ATP2B1	89987858
cg06427233	7	0.0954239	3.22633	3.38557	0.00113273	0.767757	-0.964703	AKR1B1	134133904
cg14010318	17	-0.113512	-2.44829	-3.38555	0.0011328	0.767757	-0.964754		79182622
cg19840532	2	-0.103315	-4.35258	-3.38494	0.00113496	0.767757	-0.966443	OMA1	59012661
cg18254296	12	0.0648925	1.63219	3.38463	0.00113608	0.767757	-0.967315	ABHD14B;ABHD14B;ABHD14B	52003384
cg12671687	14	0.106902	1.75871	3.38429	0.0011373	0.767757	-0.968265	MPPED1	43877304
cg15342087	13	-0.118393	3.09225	-3.3842	0.00113765	0.767757	-0.968535		30720209
cg12349185	6	0.0928987	3.16953	3.38394	0.00113855	0.767757	-0.969239	NCAM1;NCAM1;NCAM1;NCAM1;NCAM1	113002895
cg18598029	13	0.34241	-4.23103	3.38385	0.00113887	0.767757	-0.969487	HCG27	31164921
cg10995137	20	0.0813049	0.430239	3.38366	0.00113957	0.767757	-0.970032	PTK2B;PTK2B;PTK2B;PTK2B	27234794
cg27607632	1	0.0770905	2.28297	3.38306	0.00114172	0.767757	-0.971698		54612549
cg11222383	1	0.0764557	1.36145	3.38295	0.00114211	0.767757	-0.972004	BTBD11	107768428
cg10417631	16	-0.0595995	1.41579	-3.38281	0.00114263	0.767757	-0.972402	FGFRL1;FGFRL1;FGFRL1	1020012
cg12477050	19	-0.0987777	1.7855	-3.38251	0.0011437	0.767757	-0.973235	ATP10B	160092633
cg11721090	13	0.101095	-5.30808	3.38161	0.00114697	0.767757	-0.975761	SNHG5;SNORD50A;SNORD50B	86388444
cg09382361	5	-0.070991	-1.9869	-3.38128	0.00114815	0.767757	-0.97667	GFY	49929291
cg07437235	15	0.117884	-4.08758	3.38111	0.00114877	0.767757	-0.977149	PPP4C	30087031
cg12817734	13	0.0536236	0.543982	3.38075	0.00115007	0.767757	-0.97815	DSP;DSP	7553835
cg15034135	19	0.108872	-5.52432	3.38069	0.00115031	0.767757	-0.978335	ADAMTS19	128796168
cg19222830	19	-0.116315	-2.27488	-3.38066	0.00115041	0.767757	-0.978416	TNIP1;TNIP1;TNIP1	150466793
cg16278085	7	0.0807971	-3.7821	3.37967	0.00115399	0.767757	-0.981162		134198159
cg09689279	22	0.122025	-3.37279	3.37957	0.00115437	0.767757	-0.981452	SHC4;EID1	49169965
cg09701035	16	-0.105	1.97967	-3.3794	0.001155	0.767757	-0.981935	CCSER1	91087322
cg15933757	20	-0.160465	1.24221	-3.37865	0.00115771	0.767757	-0.984011	TNKS	9527541
cg11264678	4	0.0826601	1.68298	3.37861	0.00115788	0.767757	-0.984143	STAT3;STAT3;STAT3	40466210
cg23315592	15	0.0626565	1.66869	3.37847	0.00115839	0.767757	-0.984529	ADGRG1;ADGRG1;ADGRG1;ADGRG1;ADGRG1;ADGRG1;ADGRG1;ADGRG1;ADGRG1;ADGRG1;ADGRG1	57674745
cg17413846	15	0.16116	2.1501	3.37844	0.0011585	0.767757	-0.984619	AQP8	25227013
cg17879912	19	0.0701415	2.15698	3.37809	0.00115976	0.767757	-0.985575	TNFAIP8	118626530
cg13569342	1	-0.0600846	3.01281	-3.37712	0.00116331	0.767757	-0.988282	TMEM117	44255515
cg18725425	13	0.106187	-3.87896	3.37682	0.00116441	0.767757	-0.989122	RPS10	34394013
cg14924326	17	-0.0833185	3.30491	-3.37672	0.00116478	0.767757	-0.989399	FAM155A	108234261
cg19145175	2	-0.0921154	-4.68745	-3.3767	0.00116486	0.767757	-0.989464	KPNA6	32573820
cg22335261	20	0.0738252	3.55201	3.37662	0.00116515	0.767757	-0.989685	TG	134125322
cg06718995	20	-0.065359	2.10152	-3.37655	0.0011654	0.767757	-0.98987	SH2D4A;SH2D4A;SH2D4A	19218204
cg27638835	15	0.141022	0.870608	3.37626	0.00116648	0.767757	-0.990691	AXIN1;AXIN1	386373
cg26458306	6	0.0897478	-0.508997	3.37599	0.00116747	0.767757	-0.991446	ABTB2	34361072
cg27431247	6	0.0990028	-5.56073	3.3758	0.00116816	0.767757	-0.991962	CHKA;CHKA	67888603
cg10779336	13	0.0948463	3.20614	3.3757	0.00116854	0.767757	-0.992254	TREML2P	41215806
cg03055671	12	-0.144665	-0.205929	-3.37474	0.00117207	0.767757	-0.994923	TNFSF10	172231528
cg00665650	19	-0.0998927	-4.45949	-3.37463	0.00117248	0.767757	-0.995234	PAIP2;PAIP2	138676787
cg07422843	4	0.0779009	-0.184965	3.37458	0.00117267	0.767757	-0.995378	PHF12;PHF12;PHF12;LOC101927018	27264560
cg20725067	12	-0.103871	-0.140157	-3.3745	0.00117296	0.767757	-0.995595	UBE2E1;UBE2E1;UBE2E1	23851386
cg12760705	7	0.256488	3.89208	3.37435	0.0011735	0.767757	-0.996001		152557358
cg09143206	19	-0.0972413	3.22687	-3.37433	0.00117358	0.767757	-0.996063	COL23A1	177747654
cg04489803	12	0.0987734	-3.74304	3.37378	0.00117561	0.767757	-0.99759	DCBLD2	98621184
ch.2.217478R	11	-0.0847202	-4.51433	-3.37355	0.00117647	0.767757	-0.998237		8142529
cg13305476	2	-0.0621913	2.97772	-3.37334	0.00117727	0.767757	-0.99884		172607441
cg13186466	6	0.113984	-5.61408	3.37287	0.00117899	0.767757	-1.00013	TIMM8B;TIMM8B;SDHD;SDHD	111957596
cg16780390	9	-0.0988222	2.19156	-3.37265	0.0011798	0.767757	-1.00074	BAG1;BAG1	33260642
cg07041720	7	0.0835116	2.30307	3.37254	0.00118022	0.767757	-1.00105	LFNG;LFNG	2556962
cg21815258	19	0.0709492	3.93593	3.37254	0.00118023	0.767757	-1.00106	CLPTM1L	1336833
cg10184376	22	0.0847335	-4.80668	3.37185	0.00118279	0.767757	-1.00298	MAPK6	52312199
cg15422032	4	0.0777306	1.13178	3.37173	0.00118325	0.767757	-1.00333	CA4	58236291
cg25389269	21	0.149734	-4.01404	3.37145	0.00118427	0.767757	-1.00409	NDRG2;NDRG2;NDRG2;NDRG2;NDRG2;NDRG2;NDRG2;NDRG2;NDRG2;NDRG2;NDRG2;NDRG2;NDRG2;NDRG2	21493291
cg01758864	2	-0.0776616	4.01656	-3.37139	0.00118452	0.767757	-1.00427	PFKFB2;PFKFB2	207238336
cg03470307	4	-0.10626	0.483798	-3.37075	0.0011869	0.767757	-1.00605		11048449
cg23796967	5	-0.158392	1.09781	-3.37042	0.00118813	0.767757	-1.00697	GP6;GP6	55549590
cg15607818	7	0.0617054	-0.410253	3.37041	0.00118817	0.767757	-1.007		132441490
cg22161299	5	-0.0671751	0.810013	-3.37039	0.00118825	0.767757	-1.00706	LPPR2;LPPR2	11468272
cg26222647	3	0.050617	3.52549	3.37019	0.00118898	0.767757	-1.0076		20437037
cg12044299	22	-0.101915	-2.25118	-3.37014	0.00118917	0.767757	-1.00774	SEMA6D;SEMA6D;SEMA6D;SEMA6D;SEMA6D;SEMA6D;SEMA6D	48009209
cg19674851	11	-0.0935571	0.332637	-3.37005	0.0011895	0.767757	-1.00799		224720888
cg04023602	1	-0.0529545	3.84858	-3.36994	0.00118994	0.767757	-1.00831		72601581
cg07295904	6	-0.0869278	2.26723	-3.36974	0.00119067	0.767757	-1.00886	MUC5B	1257585
cg08211040	2	0.0849696	2.33318	3.36916	0.00119284	0.767757	-1.01047	GPATCH4;GPATCH4	156572101
cg18731680	14	-0.0638717	-0.72794	-3.36898	0.00119354	0.767757	-1.01099	COMT;COMT;COMT;COMT	19953712
cg11048863	18	-0.149658	1.29779	-3.36896	0.00119361	0.767757	-1.01104	PCSK2	17205816
cg23228768	4	0.0587726	-5.8712	3.36841	0.00119566	0.767757	-1.01256	WIPI1;PRKAR1A	66453842
cg21965843	11	0.0558397	-5.40196	3.36816	0.00119662	0.767757	-1.01327	FAM98A	33824371
cg16956268	9	0.084999	-4.52074	3.36808	0.00119692	0.767757	-1.01349	CDK5RAP2;CDK5RAP2	123342682
cg21636577	4	0.0647435	1.87239	3.36806	0.00119699	0.767757	-1.01354	ACADVL;DLG4;DLG4;ACADVL	7121881
cg26543335	2	0.0586774	-5.10835	3.36798	0.00119731	0.767757	-1.01378	LRRC40;SFRS11	70671200
cg26588912	11	0.0873981	-4.16588	3.36788	0.00119767	0.767757	-1.01405	SLC39A10;SLC39A10	196521436
cg03278579	6	0.0944657	3.28499	3.36764	0.00119855	0.767757	-1.0147	SCUBE2;SCUBE2	9111835
cg16402557	20	-0.0949541	3.72026	-3.36742	0.00119938	0.767757	-1.01531		2549244
cg08210627	5	0.0980313	3.51058	3.36704	0.00120082	0.767757	-1.01637	HMHA1;HMHA1;HMHA1	1070950
cg10827767	14	0.120104	0.848702	3.36661	0.00120248	0.767757	-1.01759	DRG1	31794522
cg05140425	2	0.0765362	3.40251	3.36624	0.00120386	0.767757	-1.0186		32452378
cg16949536	21	0.0527999	3.4554	3.36565	0.0012061	0.767757	-1.02025		34521952
cg03355359	5	0.100337	3.39825	3.36556	0.00120643	0.767757	-1.0205	ELAVL1	8024946
cg11581285	6	-0.138844	1.75577	-3.36555	0.00120649	0.767757	-1.02054	LMO2	33901181
cg03070780	21	0.100905	2.51162	3.36548	0.00120674	0.767757	-1.02072		25159971
cg00572966	7	-0.0814657	3.49927	-3.36543	0.00120692	0.767757	-1.02085		21410396
cg27334252	6	0.0639834	2.27922	3.36543	0.00120695	0.767757	-1.02087		117690233
cg24378597	2	0.10913	-4.63638	3.36541	0.001207	0.767757	-1.02091	SOAT1	179263242
cg15231233	15	0.085037	2.3377	3.36498	0.00120864	0.767757	-1.02211	DOK4	57514430
cg21568081	1	0.217856	-4.5225	3.36482	0.00120925	0.767757	-1.02256	C12orf35	32113101
cg01802295	2	-0.126786	2.51558	-3.36482	0.00120927	0.767757	-1.02257	SSU72;C1orf70	1477194
cg26987613	13	-0.0607463	-0.095576	-3.36469	0.00120974	0.767757	-1.02292	VPS52	33219410
cg18088032	21	0.0994503	3.39137	3.36459	0.00121014	0.767757	-1.02321	ZNF219;ZNF219;ZNF219	21558656
cg16462701	6	-0.132631	3.02763	-3.36421	0.00121155	0.767757	-1.02424	CD81	2416773
cg16242498	13	0.0582024	3.07923	3.36418	0.0012117	0.767757	-1.02435	HSP90AB1	44213193
cg15540842	22	0.0764595	3.45973	3.36394	0.00121258	0.767757	-1.02499	CILP	65496778
cg12702506	12	0.110623	3.49616	3.36384	0.001213	0.767757	-1.0253	ZDHHC19;ZDHHC19	195938201
cg22297704	22	0.0709211	1.84128	3.36369	0.00121355	0.767757	-1.0257		77285359
cg06946213	13	-0.0857961	3.87854	-3.36326	0.00121518	0.767757	-1.02688		103358678
cg18950481	2	-0.128696	2.29734	-3.3629	0.00121657	0.767757	-1.0279	LOC149134	246952889
cg23986578	2	0.0675409	-4.86724	3.36269	0.00121737	0.767757	-1.02848		18249536
cg00689612	4	0.0804642	1.66486	3.36247	0.00121822	0.767757	-1.02909	TIMP2	76899627
cg02535053	9	0.0744454	3.88349	3.36212	0.00121956	0.767757	-1.03007		130004468
cg18838436	19	-0.0739954	-3.65557	-3.36183	0.00122067	0.767757	-1.03088		126565346
cg08024548	7	-0.0790889	3.31841	-3.36181	0.00122076	0.767757	-1.03094		1468312
cg12495420	11	0.0857461	2.36506	3.36177	0.00122088	0.767757	-1.03103		64438154
cg15588215	12	-0.0712529	-1.84997	-3.36158	0.00122163	0.767757	-1.03157		27766045
cg06434864	6	-0.0610313	-1.75782	-3.36151	0.00122188	0.767757	-1.03175	YPEL4	57416254
cg20976159	2	0.139376	-3.79491	3.36092	0.00122417	0.767757	-1.03341	WNT3A	228193529
cg22751321	4	0.108232	3.016	3.36004	0.00122754	0.767757	-1.03584	MYO1C;MYO1C;MYO1C	1381559
cg08991401	4	-0.0834195	-4.9307	-3.35958	0.00122931	0.767757	-1.03712	NEURL4;NEURL4	7233853
cg22231128	21	-0.0668337	2.21658	-3.35949	0.00122966	0.767757	-1.03737		74292690
cg00196168	2	0.0832777	3.17414	3.35933	0.00123031	0.767757	-1.03783		12096014
cg12601414	9	0.0587842	-5.33462	3.35925	0.00123061	0.767757	-1.03805	KIAA1958	115249737
cg22659862	18	-0.0432023	4.12331	-3.35924	0.00123063	0.767757	-1.03806	GNAS;GNAS;GNAS;GNAS;GNAS	57438238
cg00032308	13	-0.0631381	2.47434	-3.35906	0.00123135	0.767757	-1.03858		123107591
cg05313922	16	0.0813549	1.88578	3.35905	0.00123137	0.767757	-1.0386	SEPT11;SEPT11;SEPT11;SEPT11	77949762
cg04181032	16	-0.123129	-0.693215	-3.35865	0.00123292	0.767757	-1.03971		147165097
cg12522224	1	-0.0560905	3.54937	-3.35858	0.00123319	0.767757	-1.0399		94019249
cg26161057	2	-0.0851348	3.10767	-3.35829	0.00123433	0.767757	-1.04072	AHDC1	27881600
cg27085261	11	0.0905186	3.52176	3.35814	0.00123491	0.767757	-1.04113	CNNM4	97476615
cg05845767	18	-0.0547245	-1.83331	-3.35719	0.00123858	0.767757	-1.04376	CDH22	44906372
cg01630177	13	0.061896	3.97822	3.35715	0.00123877	0.767757	-1.04389	PHACTR1;PHACTR1	13212877
cg21225548	9	0.0820898	-4.24222	3.35603	0.0012431	0.767757	-1.04698	TRIM14;TRIM14;TRIM14;TRIM14	100864335
cg04452770	1	0.0993485	-4.57959	3.35592	0.00124355	0.767757	-1.04731		53267981
cg13042252	20	0.103755	-4.95017	3.35555	0.00124498	0.767757	-1.04832	C8orf84	74005756
cg01759679	19	0.0504049	4.04377	3.35554	0.00124504	0.767757	-1.04836	LOC102577426	180619664
cg12696305	9	0.102017	3.16438	3.35545	0.00124539	0.767757	-1.04861	ANAPC2	140071571
cg25356419	9	0.0739505	3.08324	3.35507	0.00124688	0.767757	-1.04967	GABBR2	101069165
cg00907427	2	0.100683	-3.98889	3.35498	0.0012472	0.767757	-1.0499	HNRNPR;HNRNPR;HNRNPR;HNRNPR	23668691
cg18406747	2	0.0918213	1.73894	3.35495	0.00124734	0.767757	-1.04999	LINC01135;LINC01135;LINC01135	59324055
cg10821511	4	0.0573095	0.0165859	3.35463	0.0012486	0.767757	-1.05089	GNGT2;GNGT2;GNGT2;GNGT2;ABI3;ABI3	47286445
cg06964278	4	0.0907012	2.87536	3.35453	0.00124898	0.767757	-1.05116	ABR;ABR	1081063
cg09632715	5	-0.0690743	1.87783	-3.3545	0.00124908	0.767757	-1.05123	DNM2;DNM2;DNM2;DNM2;DNM2	10850268
cg25763306	2	-0.225776	-1.92769	-3.35432	0.00124979	0.767757	-1.05173	CAMTA1	7741216
cg01392627	22	-0.0548426	0.621545	-3.35415	0.00125047	0.767757	-1.05221		90625614
cg05013913	15	-0.0649167	0.0408382	-3.35351	0.00125298	0.767757	-1.05399	DHODH	72046522
cg22619763	2	0.0937321	-2.9712	3.35347	0.00125314	0.767757	-1.0541	TXNIP;TXNIP	145438623
cg07049764	13	0.101428	2.72869	3.35317	0.00125432	0.767757	-1.05493		134940440
cg27475729	14	-0.0821142	2.03224	-3.35299	0.00125505	0.767757	-1.05544		21041161
cg04617420	12	-0.0996628	-0.284148	-3.35268	0.00125624	0.767757	-1.05628		195587540
cg05539344	9	0.133449	0.813868	3.35265	0.00125636	0.767757	-1.05637	GCNT1;GCNT1;GCNT1;GCNT1;GCNT1	79115376
cg02462195	8	-0.146002	-3.44339	-3.3525	0.00125696	0.767757	-1.05679	ADAMTS5	28340304
cg18026552	13	-0.0648445	2.28325	-3.35185	0.00125953	0.767757	-1.0586		140216592
cg02198051	15	-0.107769	0.46471	-3.35179	0.00125978	0.767757	-1.05877	FBRS	30674811
cg09007163	2	0.0733279	-4.35239	3.35166	0.00126029	0.767757	-1.05913	FAM46B	27339621
cg11866195	5	0.130933	-3.78897	3.3507	0.0012641	0.767757	-1.0618	AP3D1;AP3D1	2152006
cg03726819	2	-0.0600953	3.34342	-3.35054	0.0012647	0.767757	-1.06222	FAM73A	78277606
cg07546334	12	-0.0903978	2.32933	-3.35013	0.00126633	0.767757	-1.06336		152557119
cg07611334	18	-0.0795974	-3.64615	-3.34995	0.00126707	0.767757	-1.06388	NRSN2	327811
cg01354581	22	-0.0860642	-2.16762	-3.34989	0.00126731	0.767757	-1.06404	C15orf59;C15orf59	74044060
cg27536294	9	0.132561	-3.90415	3.34988	0.00126733	0.767757	-1.06406	PRUNE2;PRUNE2;PRUNE2;PRUNE2	79521090
cg00271682	1	-0.12187	-3.32504	-3.34983	0.00126753	0.767757	-1.0642	P2RX2;P2RX2;P2RX2;P2RX2;P2RX2;P2RX2;P2RX2;P2RX2	133195188
cg01770355	21	-0.0710227	-3.23991	-3.3498	0.00126764	0.767757	-1.06427	VSX2	74725041
cg07153421	19	0.0831122	2.58662	3.34973	0.00126792	0.767757	-1.06447	SV2C;SV2C	75622396
cg09898154	2	0.0560023	-5.80916	3.34917	0.00127014	0.767757	-1.06602	CYB5RL;MRPL37;CYB5RL	54665660
cg16722302	7	0.0732499	-4.90826	3.34859	0.00127246	0.767757	-1.06763	TNRC18	5461524
cg11170376	6	0.0688514	0.93172	3.34825	0.00127383	0.767757	-1.06858	LOC102724784;ST5;ST5;ST5	8790773
cg05720937	11	-0.0990416	-4.31206	-3.34811	0.0012744	0.767757	-1.06898	ACTR1B;ACTR1B	98280362
cg14964437	13	-0.124186	1.63388	-3.34802	0.00127477	0.767757	-1.06923		149744911
cg06933334	22	0.0899322	2.21746	3.3475	0.00127681	0.767757	-1.07065	HACD3	65822313
cg25077823	19	0.0663097	4.0289	3.34735	0.00127744	0.767757	-1.07108	CLPTM1L	1324772
cg10055433	11	-0.0523589	4.19634	-3.34679	0.00127968	0.767757	-1.07263		159547444
cg23832814	10	-0.0465165	-0.392458	-3.34662	0.00128034	0.767757	-1.07308	KIAA1274	72269044
cg13140859	11	-0.070487	3.39344	-3.34659	0.00128046	0.767757	-1.07317		173520240
cg13669740	12	0.0801631	2.88476	3.34644	0.00128106	0.767757	-1.07359	TIGIT;TIGIT	114012833
cg04806421	15	0.0841758	-3.47795	3.34631	0.00128159	0.767757	-1.07395	PDXDC1	15069894
cg05505248	5	-0.062783	-3.72836	-3.34608	0.00128253	0.767757	-1.0746	MYADM;MYADM;MYADM	54370999
cg14996668	17	0.0679039	-4.79658	3.34592	0.00128316	0.767757	-1.07503	TPT1;TPT1;TPT1-AS1;TPT1	45914478
cg21644826	15	0.0757612	-4.92952	3.34577	0.00128378	0.767757	-1.07546	ACSM3;ACSM3;ACSM3;ACSM3	20775352
cg25849916	20	0.177576	-3.38613	3.34574	0.0012839	0.767757	-1.07554		95825854
cg02187348	15	0.0723741	-5.58249	3.34573	0.00128391	0.767757	-1.07555	SPG7;SPG7	89574699
cg25784219	11	0.0984552	-1.58781	3.3455	0.00128485	0.767757	-1.0762	FOSL2	28618328
cg02146798	12	0.17953	-4.36559	3.34549	0.00128491	0.767757	-1.07624	RASA2;RASA2;RASA2	141217920
cg12794878	5	-0.0802727	-2.10155	-3.34545	0.00128506	0.767757	-1.07634	ZNF790;ZNF790;ZNF345;ZNF345;ZNF345;ZNF345;ZNF345;ZNF345	37342463
cg02076980	22	-0.0668492	-2.51795	-3.34542	0.00128516	0.767757	-1.07641		70551931
cg20256961	3	0.0570065	-6.04283	3.34541	0.0012852	0.767757	-1.07644	CYB5A;CYB5A	71959244
cg21116267	13	0.101573	-3.97642	3.34508	0.00128656	0.767757	-1.07737	MARCKS	114177499
cg16914533	20	0.0954571	0.668628	3.34498	0.00128695	0.767757	-1.07764	ADAM7;LOC101929294	24297592
cg11836199	20	0.105412	2.05257	3.34492	0.00128718	0.767757	-1.0778	DPYSL2;DPYSL2;DPYSL2	26466599
cg24606533	2	0.0631455	-0.304625	3.3449	0.00128726	0.767757	-1.07785	PPAP2B;PPAP2B	56973115
cg01469643	6	0.0562088	2.59982	3.34452	0.00128879	0.767757	-1.07891	TMEM45B	129719167
cg11569342	15	0.0856186	1.43944	3.34441	0.00128925	0.767757	-1.07922		56743298
cg05671018	22	0.0942658	3.50041	3.34362	0.00129245	0.767757	-1.08141	LYSMD2;LYSMD2	52030641
cg04022401	18	-0.10767	1.51842	-3.34323	0.00129405	0.767757	-1.0825	TTI1;TTI1	36621383
cg10937973	11	0.0925017	3.50171	3.3426	0.00129657	0.767757	-1.08423	CLASP1;CLASP1;CLASP1	122313888
cg04784128	2	0.0643026	1.90401	3.34245	0.00129719	0.767757	-1.08465	ZDHHC18	27180467
cg15063951	6	-0.0642481	3.63945	-3.3418	0.00129984	0.767757	-1.08645	FAR1	13692615
cg10923956	9	-0.0813606	3.18928	-3.34146	0.00130123	0.767757	-1.0874		122256918
cg14210494	4	-0.0832088	-4.90535	-3.3414	0.00130145	0.767757	-1.08755	CDK5RAP3	46048073
cg20292245	2	0.0964264	-4.26711	3.34132	0.00130177	0.767757	-1.08777		150022760
cg11995282	7	-0.0674383	2.48432	-3.34073	0.00130419	0.767757	-1.08941	BZW2;BZW2;BZW2	16746042
cg06840491	10	0.156635	2.36901	3.34009	0.00130682	0.767757	-1.09119	GDF2	48416966
cg05811904	7	0.100252	-2.93761	3.3393	0.00131006	0.767757	-1.09338	CREB3L2	137620397
cg15785456	13	0.0920549	3.39484	3.33922	0.00131039	0.767757	-1.0936	SYNJ2;SYNJ2	158469133
cg09706365	9	0.078267	1.29143	3.33918	0.00131052	0.767757	-1.09369		19464573
cg09341423	21	0.0844255	-4.27105	3.33903	0.00131117	0.767757	-1.09412	SPTLC2	78083459
cg19197770	4	0.0798797	2.63024	3.33849	0.00131339	0.767757	-1.09562	TMEM104	72809528
cg02736481	15	0.101785	2.18154	3.33823	0.00131442	0.767757	-1.09632		49371046
cg10997860	7	-0.0908763	2.78814	-3.33782	0.00131612	0.767757	-1.09746		156267828
cg08923626	13	0.0651529	-5.0996	3.33716	0.00131887	0.767757	-1.0993	C6orf52;PAK1IP1;C6orf52;C6orf52	10694907
cg15652687	15	0.090216	3.34101	3.33698	0.0013196	0.767757	-1.09979	XYLT1	17387943
cg21671476	18	-0.0930216	-1.36119	-3.3367	0.00132075	0.767757	-1.10056	MYL9;MYL9	35169609
cg08745599	4	0.0597375	-6.08728	3.33642	0.00132191	0.767757	-1.10134	PEMT	17495332
cg06513099	9	-0.185082	1.61231	-3.33638	0.00132209	0.767757	-1.10146	MIR3134;SUSD1;SUSD1;SUSD1	114873243
cg23867624	13	0.0982309	-4.81779	3.3357	0.00132488	0.767757	-1.10332	FOXC1	1610197
cg24479317	13	0.111822	-0.00704541	3.33537	0.00132627	0.767757	-1.10425	CRISP1	49845175
cg20959488	10	0.0927101	-4.48288	3.33511	0.00132732	0.767757	-1.10495	SKIDA1	21814638
cg00320539	11	0.110323	3.05984	3.33497	0.00132793	0.767757	-1.10536	MYT1L	1983439
cg01725531	20	0.0885267	-5.01391	3.33489	0.00132826	0.767757	-1.10557	TNFRSF10A	23082789
cg21350115	11	0.0947087	-2.92861	3.33485	0.00132841	0.767757	-1.10568	CALCRL;CALCRL	188312833
cg20726804	11	0.092821	-4.74366	3.33484	0.00132847	0.767757	-1.10572	TGOLN2	85553966
cg15086420	13	0.082396	3.71928	3.33455	0.00132967	0.767757	-1.10651	ITPR3	33623405
cg16182713	7	0.114088	-3.31562	3.33451	0.00132983	0.767757	-1.10662	TRIM56	100728343
cg01941836	13	0.0623333	2.61017	3.33382	0.00133271	0.767757	-1.10853		31049336
cg21338523	11	-0.105461	2.87233	-3.33377	0.00133289	0.767757	-1.10865	ARHGAP15	144105257
cg23600475	2	0.0831547	1.71325	3.33377	0.00133292	0.767757	-1.10867		155084807
cg20806172	2	0.07204	2.69198	3.33372	0.00133312	0.767757	-1.1088	NPHP4	5953106
cg15987431	2	0.105946	3.42829	3.33369	0.00133324	0.767757	-1.10888	MIR1182;FAM89A	231155746
cg13799104	16	0.570654	1.76927	3.33328	0.00133496	0.767757	-1.11002		132535275
cg20840041	14	0.0723602	-6.04484	3.33281	0.00133691	0.767757	-1.11131	MICAL3	18484129
cg00452887	2	0.13902	-3.81396	3.33263	0.00133766	0.767757	-1.1118	TRABD2B	48463807
cg15449594	20	0.0857771	-0.361409	3.33245	0.00133844	0.767757	-1.11232	ANGPT1;ANGPT1	108343968
cg27417153	12	0.0744267	1.60923	3.33236	0.00133879	0.767757	-1.11255	ITGB5	124533690
cg15971953	7	0.103964	0.971895	3.332	0.00134031	0.767757	-1.11355		1447698
cg21864869	14	0.108843	-3.19011	3.33193	0.00134062	0.767757	-1.11376	PARVG;PARVG	44577527
cg04412116	11	0.0671809	0.850806	3.33138	0.0013429	0.767757	-1.11526		27488313
cg06375539	2	0.0665591	3.28268	3.33089	0.00134496	0.767757	-1.11661	GJB3;GJB3	35249239
cg19352308	2	0.0628438	2.34706	3.33089	0.00134496	0.767757	-1.11661	DCST2;DCST1;DCST1	155006099
cg27182880	19	0.102152	1.93222	3.33066	0.00134592	0.767757	-1.11725	LOC101929524	16623360
cg00634714	4	-0.106578	-2.37171	-3.33028	0.00134753	0.767757	-1.11831	RHBDF2;RHBDF2	74497851
cg05848389	21	0.052886	5.23806	3.33024	0.00134768	0.767757	-1.1184	DYNC1H1	102508999
cg00405232	2	0.0816647	-5.05722	3.32994	0.00134898	0.767757	-1.11926	MIR760	94311802
cg21772548	22	0.061215	2.46601	3.32965	0.00135017	0.767757	-1.12003		62405741
cg27462081	13	0.099972	2.7239	3.32958	0.00135047	0.767757	-1.12023	MAPK13;MAPK13	36109728
cg08220696	4	-0.0574708	3.57831	-3.32941	0.00135121	0.767757	-1.12071	STRADA;STRADA;STRADA;STRADA;STRADA;STRADA	61820713
cg05469285	6	0.0923556	-4.14988	3.32894	0.00135319	0.767757	-1.12201	DBX1	20178979
cg26721830	6	0.0872004	3.20989	3.32803	0.00135704	0.767757	-1.12452	ST5;ST5;ST5	8728993
cg09063158	2	-0.103346	1.80117	-3.328	0.00135715	0.767757	-1.12459	ADGRL2;ADGRL2;ADGRL2;ADGRL2	82300976
cg20995172	13	0.0661329	2.02134	3.32792	0.0013575	0.767757	-1.12482	C6orf47	31627225
cg11419029	21	-0.0587155	3.12493	-3.32784	0.00135785	0.767757	-1.12505		61730523
cg00736295	21	-0.0556737	3.14588	-3.32744	0.00135953	0.767757	-1.12614	SUSD6	70084982
cg16043820	4	0.142158	-3.64852	3.32739	0.00135974	0.767757	-1.12627	SRCIN1	36720896
cg16721459	11	0.0700668	-5.13553	3.32737	0.00135983	0.767757	-1.12634	C2orf55	99552827
cg10409341	22	-0.0858143	2.44313	-3.32712	0.00136091	0.767757	-1.12703	MEX3B	82334984
cg01900557	11	-0.115271	1.5252	-3.32669	0.00136274	0.767757	-1.12822	EFEMP1;EFEMP1	56152001
cg25423334	2	0.0851652	-5.21618	3.32657	0.00136323	0.767757	-1.12854	DOCK7;DOCK7;DOCK7;DOCK7;DOCK7	63153292
cg02525108	6	-0.078819	-2.27461	-3.32599	0.0013657	0.767757	-1.13014		122847582
cg22510074	7	-0.089684	-0.807485	-3.32586	0.00136625	0.767757	-1.1305	CALN1;CALN1	71803123
cg26427610	15	0.0694025	1.84428	3.32575	0.00136675	0.767757	-1.13082	LRRC29;LRRC29	67245429
cg24599271	13	0.0739017	2.24697	3.32555	0.00136759	0.767757	-1.13136	LOC101929705	44036601
cg00265022	1	0.0442419	0.443132	3.32542	0.00136815	0.767757	-1.13173	ACRBP	6750467
cg09451763	6	0.204561	-3.8745	3.3251	0.00136949	0.767757	-1.13259	EI24;EI24	125439061
cg09018491	9	-0.0650216	3.27728	-3.32482	0.00137069	0.767757	-1.13336	BNC2	16575200
cg14053607	21	-0.0855076	2.71946	-3.32477	0.00137092	0.767757	-1.13351		96646860
cg10528361	10	0.0579385	0.338209	3.32456	0.00137184	0.767757	-1.1341		101780405
cg24169001	2	0.0835365	-0.402154	3.3243	0.00137291	0.767757	-1.13479	SNX27	151634697
cg18489266	6	0.098984	-3.73804	3.32415	0.00137359	0.767757	-1.13523		59323918
cg22201494	19	0.0756161	1.66268	3.32413	0.00137367	0.767757	-1.13528	CDHR2;CDHR2	176010349
cg10835914	21	0.0684427	-5.41808	3.32364	0.00137577	0.767757	-1.13663	ZFYVE1	73493957
cg13958324	10	-0.0513301	2.65073	-3.32357	0.00137605	0.767757	-1.13681	ARID5B	63845528
cg09395969	15	0.084216	3.68537	3.32317	0.0013778	0.767757	-1.13793	EDC4;NRN1L	67918001
cg01692639	13	-0.0649735	-2.61938	-3.32302	0.00137841	0.767757	-1.13833		99273568
cg13649087	5	-0.0611105	4.24039	-3.32299	0.00137857	0.767757	-1.13843		3871442
cg05825244	18	0.352497	-0.396889	3.32259	0.0013803	0.767757	-1.13953	EBF4	2730488
cg15274877	10	0.103524	-5.02548	3.3224	0.0013811	0.767757	-1.14005	KIAA1462	30316178
cg01630150	22	0.0830382	-4.67764	3.32232	0.00138144	0.767757	-1.14026	SHC4	49255981
cg04314463	5	0.0897644	-4.9669	3.32204	0.00138264	0.767757	-1.14103	PNKP	50370045
cg22308877	19	0.102806	2.05411	3.32195	0.00138306	0.767757	-1.1413		151073884
cg13330574	12	0.0889073	2.79077	3.32151	0.00138494	0.767757	-1.1425	SLC12A8;SLC12A8	124884613
cg05750303	2	-0.056851	-1.15636	-3.32123	0.00138616	0.767757	-1.14328	PUM1;PUM1	31436078
cg10874592	2	0.0807951	2.2669	3.32097	0.0013873	0.767757	-1.144	LRP8;LRP8;LRP8;LRP8	53745793
cg01529478	22	0.0793274	-4.17637	3.32059	0.00138892	0.767757	-1.14504		67135422
cg12400121	15	0.0811273	2.71612	3.32056	0.00138907	0.767757	-1.14513	YPEL3;YPEL3	30108092
cg03520903	15	-0.0947648	1.69073	-3.32035	0.00138997	0.767757	-1.1457	KIAA0430;KIAA0430;KIAA0430;NDE1	15738315
cg03040279	9	0.0960396	-4.97545	3.32028	0.00139027	0.767757	-1.14589	UAP1L1	139972409
cg02321796	12	-0.0596601	3.62509	-3.32004	0.0013913	0.767757	-1.14655		186899579
cg00022900	20	-0.0805248	2.10917	-3.31971	0.00139275	0.767757	-1.14747		94143534
ch.14.1475328F	21	0.351761	-3.17588	3.31961	0.00139315	0.767757	-1.14772	NDUFB1	92585817
cg17954205	6	0.125504	0.657898	3.31936	0.00139426	0.767757	-1.14843	UBASH3B	122525128
cg10585600	22	0.0535508	-5.30951	3.31922	0.00139488	0.767757	-1.14882	TARSL2	102264760
cg15413138	14	-0.0668706	3.37072	-3.31816	0.00139947	0.767757	-1.15172		30624629
cg08297053	15	0.102987	-4.01183	3.31815	0.00139952	0.767757	-1.15175	BCL7C;MIR762	30905110
cg12356261	2	-0.071035	-3.47296	-3.31785	0.00140082	0.767757	-1.15257	NES	156647259
cg04465350	10	0.0700378	3.19941	3.3173	0.00140326	0.767757	-1.15411		8532048
cg12505423	12	0.0889555	-4.31035	3.31703	0.00140443	0.767757	-1.15485		39222307
cg06000144	22	0.0661954	0.682134	3.317	0.00140455	0.767757	-1.15492		31599035
cg26360664	5	0.0992663	3.16648	3.31697	0.00140467	0.767757	-1.155	SULT2B1;SULT2B1	49102586
cg02739641	2	-0.0712502	2.52518	-3.31695	0.00140476	0.767757	-1.15506		17483419
cg04432430	12	0.064845	2.35028	3.31694	0.00140484	0.767757	-1.1551	CACNA2D2;CACNA2D2;CACNA2D2;CACNA2D2	50456112
cg21302081	15	0.0966611	2.98217	3.31693	0.00140487	0.767757	-1.15512	CNGB1;CNGB1;CNGB1	58005371
cg07328495	9	0.206806	-4.13369	3.31652	0.00140666	0.767757	-1.15625	SMC2;SMC2;SMC2;SMC2	106856765
cg07980197	8	0.0963866	-4.00927	3.31636	0.00140736	0.767757	-1.15669		40357631
cg25569514	14	-0.0592773	3.36932	-3.31627	0.00140775	0.767757	-1.15693	PPARA;PPARA	46549404
cg00483304	11	0.149525	-0.555137	3.31623	0.00140793	0.767757	-1.15704		64976962
cg00752577	21	-0.077689	3.2996	-3.31592	0.00140931	0.767757	-1.15791		97064067
cg03613662	20	-0.16952	-0.363315	-3.31557	0.00141084	0.767757	-1.15887	SULF1;SULF1;SULF1;SULF1	70404585
cg19540702	5	-0.167973	-4.69436	-3.31472	0.00141459	0.767757	-1.16121	LOC729991-MEF2B;LOC729991-MEF2B;MEF2B;LOC729991-MEF2B	19281175
cg07823755	11	-0.0814966	3.27469	-3.3146	0.00141511	0.767757	-1.16154	UGT1A10;UGT1A1;UGT1A6;UGT1A8;UGT1A4;UGT1A3;UGT1A6;UGT1A9;UGT1A7;UGT1A5	234668355
cg01452167	6	-0.0614987	-3.63985	-3.31453	0.00141542	0.767757	-1.16173	PPME1;PPME1;C2CD3;C2CD3	73881794
cg08282385	5	0.088395	-4.5677	3.31427	0.00141654	0.767757	-1.16243	ZNF480	52800115
cg04353603	2	0.0669888	-4.8402	3.31414	0.00141715	0.767757	-1.16281	SLC44A3;SLC44A3	95320222
cg02921978	12	0.0568618	1.34112	3.31399	0.00141778	0.767757	-1.1632		48657574
cg18372897	20	0.0445597	3.26342	3.31394	0.001418	0.767757	-1.16334	STAU2;STAU2;STAU2;STAU2;STAU2;STAU2;STAU2	74651918
cg00534253	11	0.0844414	-5.39042	3.31345	0.00142019	0.767757	-1.16471	PRKRA;PRKRA;PRKRA;MIR548N;DFNB59	179315623
cg20132549	6	-0.176658	-3.21233	-3.31343	0.00142028	0.767757	-1.16476	ANO9	442189
cg03294327	2	0.0850228	1.89736	3.31341	0.00142038	0.767757	-1.16482		150457148
cg11568728	4	0.208406	2.30544	3.31318	0.00142139	0.767757	-1.16545		16901019
cg02433785	7	0.0982168	1.4461	3.31272	0.0014234	0.767757	-1.1667	RALA	39662467
cg13928650	2	0.0846715	2.09974	3.31272	0.00142342	0.767757	-1.16671		54982451
cg22864337	7	0.0507575	-5.59795	3.31213	0.00142602	0.767757	-1.16832		65509382
cg07957377	20	0.0903846	2.7304	3.31191	0.00142699	0.767757	-1.16892	PEBP4	22611047
cg01931001	13	-0.0636034	1.89237	-3.31176	0.00142765	0.767757	-1.16933		159733389
cg09586210	7	-0.105357	0.0534031	-3.31158	0.00142846	0.767757	-1.16983		37753356
cg10759809	6	-0.144014	3.10453	-3.31139	0.00142934	0.767757	-1.17038	ANO1;ANO1	70002884
cg05026773	19	0.124793	2.84743	3.31133	0.00142959	0.767757	-1.17053		131517556
cg14191082	18	0.0755701	2.8137	3.31125	0.00142993	0.767757	-1.17074	LPIN3;LPIN3	39986569
cg16767921	2	0.0496458	3.05037	3.3111	0.00143061	0.767757	-1.17116	LGALS8;LGALS8;LGALS8;LGALS8	236703492
cg00344929	10	-0.0516317	3.57715	-3.31108	0.00143071	0.767757	-1.17122	NODAL	72194408
cg26993947	14	-0.090567	3.00126	-3.31108	0.00143072	0.767757	-1.17123	TMEM211	25333858
cg15190792	17	0.0660547	-5.77818	3.31097	0.0014312	0.767757	-1.17152		27504582
cg15963326	5	0.102022	-3.36945	3.31072	0.00143233	0.767757	-1.17222	RCN3	50037085
cg23420342	5	0.0647448	3.88266	3.31055	0.00143307	0.767757	-1.17268	CAMSAP3;CAMSAP3;CAMSAP3;CAMSAP3	7671142
cg23552195	11	-0.0585732	-1.54931	-3.31051	0.00143325	0.767757	-1.17279		74640691
cg14097306	19	0.0913615	-5.39196	3.31034	0.001434	0.767757	-1.17325	CAST;CAST	95997355
cg05117809	2	-0.0982479	1.33088	-3.31014	0.00143488	0.767757	-1.1738	DNAJC6	65828603
cg06983824	10	0.0947025	3.2231	3.31007	0.00143519	0.767757	-1.17399	CDH23;CDH23;CDH23	73418975
cg10130155	13	0.131075	3.0081	3.31006	0.00143525	0.767757	-1.17402		28833480
cg20736043	19	0.0567291	-0.00858519	3.31003	0.0014354	0.767757	-1.17411		139975450
cg06228486	10	-0.0626877	3.3718	-3.30997	0.00143564	0.767757	-1.17426	PARD3;PARD3;PARD3;PARD3;PARD3;PARD3;PARD3;PARD3;PARD3;PARD3;PARD3	35048654
cg27442412	2	0.110422	-3.73526	3.30976	0.00143661	0.767757	-1.17486	TSPAN2	115632570
cg20190746	3	0.0537218	3.62136	3.30966	0.00143705	0.767757	-1.17513	L3MBTL4	6161706
cg19603202	14	0.0658801	1.56345	3.30953	0.00143762	0.767757	-1.17548		38431726
cg13199232	7	0.0912669	4.0497	3.30949	0.00143781	0.767757	-1.17559	VOPP1;VOPP1;VOPP1;VOPP1	55589614
cg12474691	2	-0.0861218	-0.730112	-3.30932	0.00143856	0.767757	-1.17606	C1orf61	156384160
cg12899775	18	-0.119298	1.74243	-3.3092	0.00143908	0.767757	-1.17637		52739342
cg16927778	2	0.0644767	2.85843	3.30905	0.00143977	0.767757	-1.17679	LOC100506747	202957990
cg00688840	21	0.118281	-4.1105	3.30904	0.0014398	0.767757	-1.17682		106363051
cg12914965	11	0.0912957	-4.05566	3.30888	0.00144053	0.767757	-1.17727	LRRFIP1	238536839
cg07003097	12	-0.0760276	2.85841	-3.30888	0.00144054	0.767757	-1.17727	PLCXD2;PHLDB2;PLCXD2	111458198
cg26097878	4	0.155348	-2.84286	3.30877	0.00144104	0.767757	-1.17758	GLTPD2;VMO1;VMO1;VMO1;VMO1	4690797
cg07973591	22	0.0978215	1.52513	3.30778	0.00144546	0.768986	-1.18028	CHRNA3;CHRNA3	78911824
cg10697484	14	0.0762526	1.30806	3.30776	0.00144555	0.768986	-1.18034		42834687
cg11850058	6	0.0838713	-4.98744	3.30717	0.00144824	0.768986	-1.18198		130083135
cg11741634	9	0.0773242	1.32248	3.3069	0.00144946	0.768986	-1.18272	CNTFR;CNTFR;CNTFR;CNTFR-AS1	34568707
cg20479584	13	0.0925107	0.385089	3.30682	0.0014498	0.768986	-1.18293		19643177
cg06053447	4	-0.0710258	2.87615	-3.30659	0.00145086	0.768986	-1.18357	GAS7;GAS7;GAS7	9903318
cg09580965	2	0.0895209	-4.54192	3.30634	0.00145196	0.768986	-1.18424	IPP;IPP	46215879
cg03284873	7	-0.0925129	1.77369	-3.3061	0.00145304	0.768986	-1.1849	DOCK4	111832893
cg23843946	7	0.111924	-0.783196	3.30599	0.00145356	0.768986	-1.18522	MGAM	141804551
cg03377610	11	-0.0532052	-2.35493	-3.30582	0.00145433	0.768986	-1.18568		45164723
cg01177261	21	-0.081167	2.79614	-3.30578	0.00145449	0.768986	-1.18578		105470582
cg07448627	21	0.0926325	1.84619	3.3048	0.00145896	0.770017	-1.18849		22969756
cg10727923	20	-0.0680783	2.04001	-3.30427	0.00146134	0.770017	-1.18993		119824968
cg17527177	4	0.109685	-3.53528	3.30401	0.00146251	0.770017	-1.19064		45796856
cg21142419	12	0.0941059	3.54108	3.30385	0.00146326	0.770017	-1.19109		193650078
cg26806149	12	0.0918937	1.907	3.30364	0.00146423	0.770017	-1.19167	PPP2R3A;PPP2R3A;PPP2R3A	135740208
cg17060305	21	0.0442922	3.69376	3.30345	0.00146509	0.770017	-1.19219		91574232
cg02985983	2	-0.116558	-3.03837	-3.30339	0.00146535	0.770017	-1.19235		41733909
cg04663969	12	0.0743486	0.535287	3.30321	0.00146615	0.770017	-1.19283	ABHD6	58273919
cg07144032	19	0.0895617	2.64246	3.30321	0.00146617	0.770017	-1.19284	IPO11;IPO11	61818801
cg14754741	2	0.0736498	2.69563	3.30306	0.00146686	0.770017	-1.19326	PTPRU;PTPRU;PTPRU;PTPRU	29580683
cg00964400	2	0.0782093	1.73658	3.30202	0.00147161	0.770017	-1.19612	ECE1	21634838
cg11638847	5	0.0741275	-4.771	3.30189	0.00147219	0.770017	-1.19646	ZNF749	57946689
cg04716277	11	-0.0899424	2.89856	-3.30159	0.00147358	0.770017	-1.19729		219625165
cg20707323	2	-0.104661	-2.36272	-3.30157	0.00147364	0.770017	-1.19733		178006917
cg03265692	10	0.0717064	-5.03167	3.30157	0.00147365	0.770017	-1.19734	ATAD1;CFLP1	89578187
cg17154542	10	-0.109373	-2.75971	-3.3015	0.00147398	0.770017	-1.19753	C10orf76	103815129
cg16940742	10	-0.097762	-0.966447	-3.30115	0.00147557	0.770017	-1.19848	NHLRC2	115619215
cg18448767	15	0.0847461	1.41811	3.30106	0.001476	0.770017	-1.19874	KIAA0556	27654341
cg25916167	10	0.0896787	2.19139	3.30028	0.00147956	0.770017	-1.20087	ARHGAP12;ARHGAP12;ARHGAP12;ARHGAP12;ARHGAP12;ARHGAP12	32160635
cg19735804	7	-0.112661	-1.55332	-3.29972	0.00148214	0.770017	-1.20241		142421812
cg10185277	12	0.114954	2.33726	3.2994	0.00148363	0.770017	-1.20329	DNAH12;DNAH12	57486443
cg04228516	2	0.069165	1.49965	3.29925	0.00148433	0.770017	-1.20371	CFAP57	43691058
cg02232377	7	-0.131356	1.42607	-3.29901	0.00148543	0.770017	-1.20437	GRM3	86297084
cg10959664	17	-0.0533398	3.01296	-3.2988	0.0014864	0.770017	-1.20494	FARP1	98979676
cg11426922	19	0.0583005	3.2996	3.29872	0.00148677	0.770017	-1.20516		104246519
cg10237668	13	-0.0606622	3.09069	-3.29853	0.00148766	0.770017	-1.20569		17575355
cg18855140	6	-0.0676591	-3.79127	-3.29801	0.00149003	0.770017	-1.2071	C11orf71;RBM7	114271182
cg17380661	13	0.122039	-5.09928	3.298	0.00149011	0.770017	-1.20714	SIM1	100912946
cg04623270	15	-0.0759005	0.945467	-3.29777	0.00149118	0.770017	-1.20778	C16orf80	58150017
cg17239848	18	0.0540224	-0.118244	3.29775	0.00149127	0.770017	-1.20783	CDH26;CDH26	58586687
cg27337857	7	-0.0598979	3.15127	-3.29756	0.00149216	0.770017	-1.20836	HDAC9;HDAC9;HDAC9;HDAC9;HDAC9	18628714
cg12499572	10	0.0658138	4.17984	3.29744	0.00149271	0.770017	-1.20868	INPP5A	134462831
cg19279130	13	-0.096306	-4.67633	-3.29734	0.00149315	0.770017	-1.20894		150740375
cg14442715	2	0.0970349	2.98286	3.29723	0.00149367	0.770017	-1.20925	SSU72	1496934
cg15720112	19	-0.215615	1.42517	-3.29707	0.00149443	0.770017	-1.2097		125036315
cg02492907	10	-0.0822757	3.57312	-3.29698	0.00149484	0.770017	-1.20994		60818307
cg02709390	5	0.128894	-3.58878	3.29669	0.00149616	0.770017	-1.21072	TARM1	54581006
cg08541962	10	0.129683	0.971022	3.29611	0.00149888	0.770017	-1.21232	GJD4	35894321
cg11010169	13	0.11803	1.83878	3.29603	0.00149924	0.770017	-1.21254		154298334
cg13533270	20	-0.114281	1.74668	-3.29592	0.00149975	0.770017	-1.21283		15766104
cg23538400	4	0.0764304	3.08474	3.29591	0.00149982	0.770017	-1.21288	RTN4RL1	1864361
cg00306006	12	-0.0639787	3.62078	-3.29546	0.00150188	0.770017	-1.21409	DVL3	183883352
cg24330553	17	-0.0944073	-1.56596	-3.29543	0.00150206	0.770017	-1.21419		112114082
cg08563318	10	-0.0862701	1.7176	-3.29539	0.00150224	0.770017	-1.2143	CELF2;CELF2	11100049
cg02134819	2	-0.147087	0.55666	-3.2946	0.00150592	0.770017	-1.21646	CNIH4;CNIH4;CNIH4;CNIH4;CNIH4;CNIH4	224544340
cg10327065	9	0.053918	4.18606	3.29445	0.00150661	0.770017	-1.21687		133861938
cg16280551	12	-0.123702	-0.555176	-3.29444	0.00150664	0.770017	-1.21688	KLHL6	183226797
cg17663186	16	0.096669	2.43337	3.29428	0.00150741	0.770017	-1.21733	RELL1;RELL1	37689073
cg11324538	5	-0.0653695	-0.547316	-3.29352	0.00151096	0.770017	-1.21941	PRR24;PRR24	47778804
cg01752322	6	0.0647486	4.39912	3.2928	0.00151437	0.770017	-1.2214	ORAOV1	69481117
cg08737236	15	0.101611	3.02978	3.29248	0.00151584	0.770017	-1.22226	MLST8	2254692
cg27196467	16	-0.197523	-1.78972	-3.29234	0.00151652	0.770017	-1.22265	KCNIP4;KCNIP4;KCNIP4;KCNIP4	21305490
cg20809036	7	0.0865413	3.34458	3.29233	0.00151658	0.770017	-1.22268	PTPRN2;PTPRN2;PTPRN2	157531864
cg10484659	2	0.0962379	-3.94885	3.2923	0.00151671	0.770017	-1.22276		6780166
cg06804154	2	0.0684001	-5.46431	3.29226	0.00151691	0.770017	-1.22287	PSRC1;PSRC1;PSRC1;PSRC1	109825675
cg01866190	3	0.0434366	-6.32962	3.29223	0.00151702	0.770017	-1.22294	PTPN2;PTPN2;PTPN2;PTPN2;PTPN2;PTPN2;PTPN2;PTPN2	12884315
cg11462713	1	0.1295	0.41834	3.29192	0.00151847	0.770017	-1.22378		92553192
cg08440987	6	0.0912211	1.51972	3.29182	0.00151896	0.770017	-1.22407		128479784
cg09315195	11	0.0466531	3.16941	3.2918	0.00151905	0.770017	-1.22412		50070966
cg19988492	8	0.14543	-2.04065	3.2916	0.00151998	0.770017	-1.22466	DYRK1A;DYRK1A;DYRK1A;DYRK1A;DYRK1A	38807712
cg04817238	4	0.11128	-2.70519	3.29151	0.00152042	0.770017	-1.22492		36575254
cg17822779	20	-0.0969497	1.29753	-3.29092	0.00152322	0.770017	-1.22654		135174326
cg09077913	2	0.0801495	3.29836	3.29078	0.00152389	0.770017	-1.22693	LOC101928973	181144121
cg20410409	2	0.0459549	4.12553	3.29051	0.00152516	0.770017	-1.22767	OR6K6	158724057
cg23393892	7	0.0561098	3.35877	3.29033	0.00152598	0.770017	-1.22814	MAD1L1;MAD1L1;MAD1L1	2184028
cg26389667	3	0.0479603	3.94259	3.29004	0.00152737	0.770017	-1.22894	PIGN;PIGN	59794841
cg02170534	5	-0.0690439	3.07717	-3.29003	0.00152742	0.770017	-1.22897	TINCR	5568399
cg11138731	1	0.0633948	-5.64951	3.28989	0.00152806	0.770017	-1.22934	NECAP1;NECAP1	8234613
cg00374986	9	0.0705412	3.85196	3.28964	0.00152925	0.770017	-1.23003		111045603
cg03179475	20	-0.178842	1.47312	-3.2894	0.0015304	0.770017	-1.23069	STAU2;STAU2;STAU2;STAU2;STAU2;STAU2;STAU2;STAU2;STAU2;STAU2;STAU2;STAU2	74650573
cg16903174	11	-0.12651	0.458822	-3.28925	0.00153112	0.770017	-1.2311	ASAP2;ASAP2	9468351
cg26102475	5	0.086089	-4.32585	3.28914	0.00153167	0.770017	-1.23142	GMFG	39826821
cg14389568	6	-0.0642369	-5.55524	-3.28873	0.00153357	0.770017	-1.23252	SLC43A1;SLC43A1	57282152
cg14025470	18	0.069976	2.68011	3.28819	0.00153614	0.770017	-1.234		34651092
cg16863457	21	0.0810184	-5.1029	3.288	0.00153707	0.770017	-1.23453	PPP4R3A;PPP4R3A;PPP4R3A;PPP4R3A	91976470
cg16449892	20	-0.0580276	2.65446	-3.28747	0.0015396	0.770017	-1.23598	WHSC1L1;WHSC1L1	38176873
cg27610941	4	-0.074261	-3.71154	-3.28722	0.0015408	0.770017	-1.23667	CDR2L	72984467
cg19175742	22	-0.0823507	0.902697	-3.28714	0.00154116	0.770017	-1.23688	AP3B2	83331452
cg01924711	7	0.073446	4.02981	3.28606	0.00154635	0.770017	-1.23984	C7orf23	86829809
cg10356187	1	-0.07194	-2.94194	-3.28552	0.00154893	0.770017	-1.24131		66122804
cg13590052	6	0.0745654	0.664452	3.28533	0.00154986	0.770017	-1.24184		85537706
cg17485870	8	0.0770812	-4.93791	3.28532	0.00154989	0.770017	-1.24186		44204205
cg13683213	4	0.116174	2.96782	3.28524	0.00155025	0.770017	-1.24207	TSPAN10;TSPAN10;TSPAN10	79608257
cg12026466	7	-0.119833	0.286401	-3.28516	0.00155063	0.770017	-1.24228	MAGI2;MAGI2	77908536
cg11433203	18	-0.0757263	3.71264	-3.28501	0.00155138	0.770017	-1.24271	BCAS1	52612902
cg09303778	13	0.0549806	3.22809	3.28493	0.00155176	0.770017	-1.24292	TAPBP;TAPBP	33269832
cg17751108	20	0.0637146	-4.47392	3.2849	0.00155193	0.770017	-1.24302	PKIA;PKIA	79428321
cg21811527	13	-0.0569054	3.06108	-3.28459	0.00155341	0.770017	-1.24386		29465107
cg13567847	11	-0.0694965	2.71882	-3.28436	0.00155452	0.770017	-1.24449	AP1S3;AP1S3;AP1S3	224703430
cg26493612	18	0.179007	1.6284	3.28368	0.0015578	0.770017	-1.24635	FAM217B;SYCP2	58508390
cg06441554	4	0.122605	1.78847	3.28352	0.00155856	0.770017	-1.24678	SPECC1;SPECC1;SPECC1	20204429
cg05163626	11	0.0587454	1.77042	3.28259	0.00156305	0.770017	-1.24932	KLHL29	23841810
cg18268027	12	-0.0790441	-2.00166	-3.28235	0.00156419	0.770017	-1.24996	ITPR1;ITPR1;ITPR1	4818913
cg02220755	11	0.0961035	-3.68767	3.28233	0.00156432	0.770017	-1.25003	R3HDM1;ZRANB3	136288843
cg18253356	14	-0.0751724	-3.6698	-3.28219	0.00156497	0.770017	-1.2504	NFAM1	42793351
cg00811796	7	0.0802333	-4.20473	3.28205	0.00156568	0.770017	-1.2508	FAM40B;FAM40B	129073727
cg22332388	20	0.101408	-5.69482	3.28198	0.001566	0.770017	-1.25098	YTHDF3;YTHDF3	64081173
cg25932451	1	0.077232	-4.89566	3.28151	0.00156827	0.770017	-1.25226	ANKRD13A	110453166
cg08768920	16	-0.08815	2.41549	-3.28144	0.00156864	0.770017	-1.25247	HSD17B13;HSD17B13	88233933
cg26203225	10	-0.0549055	3.81987	-3.28102	0.00157067	0.770017	-1.25361	SGPL1	72604125
cg12892410	2	0.0846462	-0.631786	3.28066	0.00157242	0.770017	-1.25459		40498185
cg12927953	13	0.0895949	2.85892	3.28061	0.00157265	0.770017	-1.25472		36966785
cg07517688	21	0.0650828	0.829784	3.28015	0.00157489	0.770017	-1.25598	SUSD6	70118078
cg22177553	6	0.0623109	2.90524	3.27971	0.00157707	0.770017	-1.2572		60602772
cg10456789	20	0.0830348	-4.30191	3.27945	0.00157834	0.770017	-1.25791	TTI2;TTI2;TTI2	33370920
cg17324161	10	-0.0829871	2.64915	-3.27939	0.0015786	0.770017	-1.25805	CISD1	60046063
cg08159033	16	0.123028	2.08338	3.27884	0.00158132	0.770017	-1.25957		139819191
cg14532680	20	-0.0717443	3.09585	-3.27875	0.00158173	0.770017	-1.2598	PREX2	69095899
cg22007632	5	0.0777715	-5.1065	3.27874	0.00158181	0.770017	-1.25985	MYO9B;MYO9B;HAUS8;HAUS8;HAUS8;HAUS8	17186265
cg12560803	19	0.0964715	3.67653	3.27874	0.00158182	0.770017	-1.25985	SLC6A18	1236765
cg06885196	21	0.0725036	1.48816	3.27871	0.00158193	0.770017	-1.25991	CCDC88C	91821662
cg02600514	15	-0.109577	3.23802	-3.27868	0.00158208	0.770017	-1.26	ATP6V0D1	67472499
cg16148850	14	-0.0933729	0.854165	-3.27859	0.00158255	0.770017	-1.26026	PIK3IP1;PIK3IP1	31689333
cg15770225	10	-0.0634199	3.94348	-3.27842	0.00158336	0.770017	-1.26071	CASP7;CASP7;CASP7;CASP7;CASP7;CASP7;CASP7	115479194
cg13027458	15	-0.089404	1.00159	-3.27841	0.00158342	0.770017	-1.26074	LOC644649	59789219
cg01043945	18	-0.100985	1.41231	-3.27823	0.00158427	0.770017	-1.26122		46904365
cg12204362	1	0.045129	-5.97515	3.27801	0.00158535	0.770017	-1.26182	TMPO;TMPO;TMPO;LOC100128191	98910117
cg24915915	11	0.0684589	2.69384	3.27792	0.00158582	0.770017	-1.26208		231799064
cg11803027	1	0.0894326	1.92837	3.27785	0.00158617	0.770017	-1.26227		66150884
cg25218220	17	0.0923938	0.958059	3.27757	0.00158752	0.770017	-1.26302		46895635
cg03326306	10	-0.0491596	4.00171	-3.27741	0.0015883	0.770017	-1.26346	ANKRD26	27385809
cg04912125	13	0.130883	0.807874	3.27741	0.00158832	0.770017	-1.26347	OPRM1;OPRM1;OPRM1	154330353
cg07126783	4	-0.0728607	-0.201107	-3.27732	0.00158878	0.770017	-1.26372	RPTOR;RPTOR	78800767
cg12101354	6	0.157463	-4.30933	3.27718	0.00158943	0.770017	-1.26408	SLC6A5	20622652
cg27555880	19	0.112031	2.73638	3.27676	0.00159152	0.770017	-1.26525		132000014
cg04164130	21	0.0932365	0.268973	3.27663	0.00159214	0.770017	-1.26559	TTC6	38264511
cg19282987	11	-0.0757559	2.92911	-3.27606	0.00159497	0.770017	-1.26716	CCDC150	197525023
cg02129236	21	-0.158419	0.459754	-3.27581	0.00159619	0.770017	-1.26783		38759937
cg02270337	8	0.126862	3.61581	3.2757	0.00159676	0.770017	-1.26815	DIP2A;DIP2A;DIP2A;DIP2A;DIP2A;DIP2A	47962762
cg25761728	22	0.0693156	1.16862	3.27562	0.00159715	0.770017	-1.26836	STARD9	42989020
cg07362477	7	-0.0542511	3.21844	-3.27518	0.0015993	0.770017	-1.26955		26988775
cg21684564	4	0.110186	1.40512	3.27487	0.00160085	0.770017	-1.2704	MRPL10;MRPL10;MRPL10;LRRC46	45909778
cg19960906	7	0.0939871	3.57582	3.27485	0.00160096	0.770017	-1.27046		156916158
cg02159731	6	0.107114	-4.36215	3.27449	0.00160273	0.770017	-1.27143		119613405
cg20500030	16	0.0826169	3.39625	3.27448	0.00160278	0.770017	-1.27147	SCOC;SCOC;SCOC;SCOC;SCOC;SCOC;SCOC;SCOC	141296195
cg09730441	9	0.0873251	3.20499	3.27421	0.00160412	0.770017	-1.2722		131056737
cg22654396	16	0.0745319	2.11994	3.27388	0.00160576	0.770017	-1.2731	MAML3	141048293
cg22374146	13	0.0764487	3.33752	3.2736	0.00160715	0.770017	-1.27386	ANKRD6	90205035
cg17804959	22	-0.0794692	1.77246	-3.27359	0.0016072	0.770017	-1.27389	HERC1	63961165
cg23289235	19	-0.0763074	2.16403	-3.27351	0.0016076	0.770017	-1.27411	CDC42SE2;CDC42SE2	130722610
cg03287692	5	-0.10282	2.9512	-3.27351	0.00160762	0.770017	-1.27412	EGLN2;EGLN2	41307228
cg12285184	13	0.182594	3.38066	3.27337	0.00160827	0.770017	-1.27448	RPS6KA2	167173343
cg18221226	1	-0.06248	-0.152646	-3.27333	0.00160848	0.770017	-1.2746	NCOR2;NCOR2	124997487
cg14043233	2	0.0913256	1.57865	3.2733	0.00160862	0.770017	-1.27467	SWT1;SWT1	185250631
cg25461163	19	0.127575	-4.02565	3.2733	0.00160864	0.770017	-1.27468	TNPO1;TNPO1	72112466
cg19111287	16	0.0735274	2.05068	3.27316	0.00160935	0.770017	-1.27507	RGS12;RGS12;RGS12	3372915
cg13912090	19	0.148228	-3.36203	3.27316	0.00160936	0.770017	-1.27508	PCSK1	95767863
cg04499272	19	0.0999217	0.384871	3.27265	0.00161185	0.770017	-1.27644	LNPEP;LNPEP	96298625
cg02659117	16	0.0765703	-4.09156	3.27264	0.00161191	0.770017	-1.27647	KIAA0232;KIAA0232	6783850
cg15452364	2	0.0807265	2.49812	3.27247	0.00161277	0.770017	-1.27694	LOC100129924	43252297
cg11343641	11	0.0701567	3.65278	3.27234	0.00161344	0.770017	-1.27731		70647302
cg02826333	16	0.179747	-0.454535	3.27207	0.00161478	0.770017	-1.27804	GABRG1	46127063
cg05262409	8	0.145183	1.03915	3.27201	0.00161508	0.770017	-1.27821	SLC5A3;MRPS6	35456012
cg20727403	20	-0.0563044	0.341511	-3.27199	0.00161517	0.770017	-1.27825	TPD52;TPD52;TPD52;TPD52;TPD52;TPD52;TPD52;TPD52;TPD52;TPD52;TPD52;TPD52	80988440
cg08680218	21	-0.0837487	2.25528	-3.27177	0.00161625	0.770017	-1.27884	FOXN3;FOXN3	89743161
cg24273103	2	-0.0545824	2.84923	-3.27127	0.00161874	0.770017	-1.2802	RAD54L;RAD54L	46737065
cg10173751	4	-0.101265	0.255269	-3.27125	0.00161889	0.770017	-1.28028	RAP1GAP2;RAP1GAP2	2893991
cg23739586	18	-0.10877	0.842141	-3.27088	0.00162073	0.770017	-1.28128	DLGAP4-AS1	35184784
cg21499459	16	0.09259	-3.90972	3.27063	0.00162198	0.770017	-1.28196	HMGB2;HMGB2;HMGB2	174254427
cg23799106	11	0.0939981	2.89758	3.2704	0.00162313	0.770017	-1.28259	TET3	74270765
cg24292689	5	0.103381	0.743227	3.27033	0.0016235	0.770017	-1.28279	MAP2K2	4104584
cg18315870	1	0.250286	-0.0153951	3.27026	0.00162385	0.770017	-1.28298	ATG101;ATG101	52462847
cg17913068	6	0.112258	-4.76514	3.27017	0.00162427	0.770017	-1.28321	PPFIA1;PPFIA1	70116114
cg27634845	2	-0.108781	-1.18345	-3.27007	0.00162477	0.770017	-1.28348		90823816
cg22080086	19	-0.0745388	-4.1552	-3.26987	0.00162578	0.770017	-1.28403	RAD17;TAF9;RAD17;RAD17;RAD17;TAF9;RAD17;RAD17;TAF9;RAD17;RAD17;TAF9;RAD17;RAD17;TAF9;TAF9	68665719
cg26874999	15	0.0873461	3.28664	3.26975	0.00162639	0.770017	-1.28436	TMCO7	69107290
cg04011897	11	-0.117912	2.98816	-3.2697	0.00162662	0.770017	-1.28449	HDAC4	240014762
cg07464450	22	-0.0524426	3.2605	-3.26969	0.00162671	0.770017	-1.28453		48964520
cg22572654	21	0.0991947	-4.96442	3.26909	0.00162968	0.770821	-1.28615	FBLN5;FBLN5	92413957
cg15193977	4	0.0528601	1.52136	3.26884	0.00163094	0.770821	-1.28683	GFAP;GFAP;GFAP	42994082
cg18449991	5	0.120964	2.26618	3.26829	0.00163372	0.770821	-1.28833	PSG5;PSG5	43691930
cg02362841	16	-0.136141	1.29756	-3.2682	0.0016342	0.770821	-1.28859		92679779
cg03376183	4	0.0608109	-4.48483	3.26809	0.00163473	0.770821	-1.28887	MAP3K3;MAP3K3	61699771
cg14814637	17	-0.130812	-2.01827	-3.268	0.0016352	0.770821	-1.28913	SPATA13	24626904
cg09389510	1	-0.142854	0.561317	-3.26794	0.00163551	0.770821	-1.28929		39567711
cg10374424	19	0.0768616	1.8939	3.26717	0.00163939	0.77191	-1.29138	NIPAL4;NIPAL4	156896196
cg05249836	14	0.0863982	-0.0293861	3.2669	0.00164077	0.77191	-1.29212	C22orf9;C22orf9	45609402
cg26365460	13	0.243832	-3.40985	3.26654	0.0016426	0.77191	-1.29311	OPN5	47748696
cg09721029	2	0.05868	-5.51431	3.26617	0.00164448	0.77191	-1.29412	ZNF670;ZNF670;ZNF670-ZNF695	247242200
cg26314916	13	0.111009	3.71438	3.26609	0.00164486	0.77191	-1.29432	PNPLA1;PNPLA1;PNPLA1	36255222
cg26894438	4	0.0559987	-5.11513	3.26583	0.00164619	0.77191	-1.29503	ZSWIM7;ZSWIM7;TTC19	15902633
cg07643503	3	0.0835858	-4.59241	3.26567	0.00164702	0.77191	-1.29548	ZNF397;ZNF397	32820679
cg26200271	9	0.104288	-4.5832	3.26557	0.00164754	0.77191	-1.29575	TSTD2;TSTD2;NCBP1;NCBP1	100395886
cg25883083	1	0.0734238	-4.56082	3.2654	0.00164837	0.77191	-1.2962	LPAR5;LPAR5	6741695
cg14169945	9	0.171654	0.136494	3.26513	0.00164973	0.77191	-1.29693		81576285
cg05197560	15	0.0477671	-5.77278	3.26492	0.00165083	0.77191	-1.29752	KCTD13;KCTD13	29937465
cg24527945	16	0.0726415	-4.92394	3.26484	0.00165122	0.77191	-1.29772	POLR2B;C4orf14	57844915
cg19690148	1	0.267114	2.39431	3.26467	0.00165213	0.77191	-1.29821	TMEM52B;TMEM52B	10330789
cg17004737	13	-0.0699812	-2.29059	-3.26434	0.00165378	0.77191	-1.29909	RPS6KA2;RPS6KA2	166832975
cg11999255	11	-0.136164	-2.22777	-3.26434	0.00165379	0.77191	-1.2991	KCNS3	18058717
cg03069106	19	-0.071235	2.23934	-3.26428	0.00165407	0.77191	-1.29924	FSTL4	132846523
cg01868487	10	-0.108207	1.80571	-3.26352	0.00165799	0.772848	-1.30133	WDFY4	49892433
cg22081930	20	0.0842944	0.852892	3.26324	0.00165939	0.772848	-1.30207		115309470
cg10609655	18	-0.108813	3.16871	-3.26307	0.00166026	0.772848	-1.30253	TAF4	60615080
cg16231809	13	0.0880955	-4.13901	3.26302	0.00166053	0.772848	-1.30268	PPIL4	149867378
cg27282761	19	-0.052555	-3.14612	-3.26173	0.00166717	0.772848	-1.3062	POLK;COL4A3BP;COL4A3BP;COL4A3BP	74806951
cg09983301	11	0.0945088	-2.88836	3.26128	0.00166948	0.772848	-1.30742	ANTXR1	69404831
cg03343935	14	-0.106907	-1.95816	-3.26102	0.00167079	0.772848	-1.30811		29591736
cg26106077	15	0.113171	1.90037	3.26098	0.001671	0.772848	-1.30822	XYLT1	17202206
cg12930819	11	0.104445	-4.3469	3.26077	0.0016721	0.772848	-1.3088	LMAN2L;LMAN2L;LMAN2L;LMAN2L;LMAN2L;LMAN2L	97405853
cg16269755	2	0.0640063	0.158008	3.26072	0.00167238	0.772848	-1.30895	SNX27	151586058
cg04855447	10	0.0650162	-6.29402	3.26058	0.00167309	0.772848	-1.30933	ANUBL1;ANUBL1	46168377
cg03237474	13	-0.112711	2.17955	-3.26023	0.00167489	0.772848	-1.31027	ZC3H12D	149778775
cg07966851	18	0.0542321	-6.40993	3.26009	0.0016756	0.772848	-1.31064	RP5-1022P6.2;RP5-1022P6.2	5591615
cg08967302	6	0.051968	1.72124	3.25997	0.00167621	0.772848	-1.31097	PHLDB1;PHLDB1;PHLDB1	118501502
cg20430917	6	0.094897	3.3731	3.25982	0.001677	0.772848	-1.31138		69358970
cg06251539	12	-0.0916529	-3.36343	-3.25978	0.00167724	0.772848	-1.31151	VGLL3	87039882
cg17545435	11	-0.0855286	2.4772	-3.25966	0.00167782	0.772848	-1.31181		187915504
cg04926619	5	0.0900064	1.22709	3.25955	0.00167839	0.772848	-1.31211	ANGPTL6	10209990
cg00150523	6	0.0734006	3.07693	3.25955	0.0016784	0.772848	-1.31212	LRTOMT;LRTOMT;LRTOMT;ANAPC15;ANAPC15;ANAPC15;ANAPC15;ANAPC15;ANAPC15;ANAPC15;ANAPC15;ANAPC15;ANAPC15;ANAPC15;ANAPC15;ANAPC15;ANAPC15;ANAPC15;ANAPC15;ANAPC15;ANAPC15;ANAPC15;ANAPC15;ANAPC15;ANAPC15	71821635
cg22784503	2	0.0709353	-0.214423	3.25948	0.00167875	0.772848	-1.3123	ATF6	161741936
cg22703532	10	0.0616763	1.76716	3.25947	0.00167882	0.772848	-1.31234	GRK5	121135465
cg26420606	3	-0.0818641	1.91014	-3.25911	0.00168068	0.772848	-1.31331	L3MBTL4	6284460
cg12921070	2	0.0826184	0.38126	3.25905	0.00168097	0.772848	-1.31347	MCOLN2	85396193
cg25974705	13	0.0661373	-4.91327	3.25896	0.00168146	0.772848	-1.31372	LATS1;LATS1	150039742
cg08792185	13	0.0461557	5.08071	3.25881	0.00168222	0.772848	-1.31412	EHMT2;EHMT2	31855422
cg25489405	16	-0.0891657	3.14754	-3.2587	0.00168283	0.772848	-1.31444		12798942
cg12725265	16	-0.0597392	3.28304	-3.25803	0.0016863	0.772848	-1.31626	APBB2;APBB2;APBB2	41169462
cg23932470	16	-0.0968656	3.11372	-3.25801	0.00168639	0.772848	-1.31631		158509928
cg13756075	11	-0.0589294	2.97539	-3.25764	0.00168832	0.772848	-1.31731		38056011
cg04419237	20	0.0902042	0.76257	3.25747	0.00168919	0.772848	-1.31777	SAMD12;SAMD12;SAMD12	119413023
cg16027378	2	0.0760007	3.75244	3.25742	0.00168948	0.772848	-1.31792	ATP13A2;ATP13A2;ATP13A2	17335547
cg00612332	9	0.153972	-3.88621	3.25742	0.00168949	0.772848	-1.31792	DOCK8;DOCK8;DOCK8	272258
cg19862899	10	0.0830022	1.72262	3.25738	0.00168965	0.772848	-1.31801	C10orf58;C10orf58	82173556
cg12153273	15	-0.101851	1.85915	-3.25705	0.0016914	0.773139	-1.31892	COTL1	84653054
cg22471020	4	0.0553202	-5.74223	3.2564	0.00169476	0.773139	-1.32067	C17orf90;CCDC137	79633652
cg13421612	16	0.0899553	-3.81129	3.25619	0.00169588	0.773139	-1.32125		124365262
cg13437410	11	0.132621	0.447414	3.25605	0.00169662	0.773139	-1.32163	KCNJ3;KCNJ3;KCNJ3	155565616
cg02099368	7	0.0692609	2.70935	3.25602	0.00169676	0.773139	-1.32171	ESYT2;ESYT2	158590644
cg03123689	11	0.105462	1.01064	3.25574	0.00169824	0.773139	-1.32248	GLS;GLS	191774893
cg25043526	17	0.0983653	0.424667	3.25554	0.00169926	0.773139	-1.32301		38754464
cg03221715	12	-0.0517807	3.90808	-3.25532	0.00170043	0.773139	-1.32361	C3orf25	129148362
cg05063298	5	-0.0716032	-3.63396	-3.2551	0.00170158	0.773139	-1.32421	ZNF793;ZNF793-AS1	37997244
cg20897192	2	-0.10005	3.42367	-3.25462	0.0017041	0.773139	-1.32552	LINC01341	246952980
cg18364541	16	-0.0907905	5.21461	-3.25427	0.00170596	0.773139	-1.32647	NSUN7	40750693
cg26310823	12	0.0787776	-4.60679	3.25421	0.00170624	0.773139	-1.32662	NGLY1;NGLY1;NGLY1;NGLY1	25824478
cg17223645	10	0.0598906	4.13176	3.25407	0.00170698	0.773139	-1.327	DIP2C	465844
cg19550533	4	0.0807096	-2.16591	3.25373	0.00170879	0.773139	-1.32793	RTN4RL1	1901437
cg04548032	6	0.0639612	1.60252	3.25282	0.00171359	0.773139	-1.33041	ANO1;ANO1	70034634
cg19496059	4	0.0623499	-5.18184	3.25224	0.00171662	0.773139	-1.33197	CDC42EP4	71308198
cg15231202	12	0.130724	0.850745	3.25219	0.00171688	0.773139	-1.3321	APOD;APOD	195310936
cg02949824	21	0.101188	3.05592	3.25213	0.00171724	0.773139	-1.33229		101834367
cg07074086	20	0.106916	2.96117	3.25204	0.00171769	0.773139	-1.33252		144309876
cg26053840	13	-0.0838149	2.48397	-3.25184	0.00171876	0.773139	-1.33306	GLO1	38644662
cg14324081	6	-0.0946699	-0.810595	-3.25176	0.00171916	0.773139	-1.33327		128063642
cg26181894	6	0.0893329	1.98818	3.25168	0.00171959	0.773139	-1.33349		130274125
cg02506043	2	0.0457366	-6.32616	3.25151	0.00172049	0.773139	-1.33395	RCC2;RCC2	17765068
cg22188448	10	-0.0578978	3.87451	-3.25146	0.00172078	0.773139	-1.3341	SUFU;SUFU	104325594
cg16452490	21	-0.0630517	3.98452	-3.25103	0.00172307	0.773139	-1.33527		102519410
cg20967739	2	-0.220888	-0.996893	-3.25098	0.00172334	0.773139	-1.33541		50895827
cg15216023	15	0.0724619	-4.26352	3.25063	0.00172516	0.773139	-1.33634	RBL2	53468179
cg06323155	12	0.0984263	3.96507	3.25053	0.00172572	0.773139	-1.33663	TUSC4	50385077
cg00800397	1	0.046055	0.423302	3.25025	0.00172717	0.773139	-1.33737	ASIC1;ASIC1;ASIC1	50460438
cg17453374	2	0.0735987	1.63819	3.25014	0.0017278	0.773139	-1.33769	DIO1;DIO1;DIO1;DIO1;DIO1;DIO1;DIO1;DIO1	54359880
cg25025646	7	-0.102456	-4.30706	-3.25007	0.00172814	0.773139	-1.33786	NOS3;ATG9B	150711449
cg02211983	2	-0.177157	1.67229	-3.24993	0.00172892	0.773139	-1.33826	TCHH	152086879
cg11603096	14	-0.0597676	-5.38779	-3.24986	0.00172929	0.773139	-1.33845	EIF3D	36925444
cg12818596	21	0.114828	-4.11471	3.24973	0.00172994	0.773139	-1.33878		61119419
cg24561702	6	0.0623008	4.01404	3.24926	0.00173245	0.773139	-1.34005	EML3;EML3;EML3;EML3;EML3;EML3	62373446
cg27411301	10	0.0902581	1.3666	3.24919	0.00173285	0.773139	-1.34026		9102920
cg26965059	11	0.0955278	-4.95973	3.2489	0.00173441	0.773139	-1.34105	ATF2;MIR933	176032539
cg26184919	15	0.0874057	-4.20762	3.24874	0.00173522	0.773139	-1.34146	MAZ;MAZ;MAZ;MAZ	29818012
cg21572631	2	0.0861533	-0.509696	3.24873	0.00173527	0.773139	-1.34149		239414815
cg04471779	11	0.0966249	3.87825	3.24869	0.00173549	0.773139	-1.3416	NRP2;NRP2;NRP2;NRP2;NRP2;NRP2	206593298
cg10350880	7	-0.141196	1.83282	-3.24792	0.00173961	0.773139	-1.34369	EPHB4	100423220
cg24910995	11	0.0775256	-5.13145	3.24781	0.00174023	0.773139	-1.344	LOC101927482;LOC101927482;HECW2;HECW2	197128237
cg08876591	7	-0.0711883	-3.62915	-3.2478	0.00174028	0.773139	-1.34403	ADAM22;ADAM22;ADAM22;ADAM22;ADAM22	87563855
cg08443605	12	0.234231	-1.78236	3.24779	0.0017403	0.773139	-1.34404		24872319
cg05728973	9	0.0885015	1.65462	3.24742	0.00174231	0.773139	-1.34506	PAX5;PAX5;PAX5;PAX5;PAX5;PAX5;PAX5;PAX5;PAX5;PAX5;PAX5;PAX5;PAX5	36987377
cg06929216	17	0.0814652	3.74984	3.24742	0.00174232	0.773139	-1.34506	STK24;STK24;STK24	99135607
cg18810939	4	0.0732486	-4.57686	3.24738	0.00174252	0.773139	-1.34516	USP43;USP43	9548390
cg06572904	15	0.0694722	5.10533	3.24723	0.00174332	0.773139	-1.34557		84086012
cg03504942	6	0.0761046	3.65367	3.24722	0.00174337	0.773139	-1.34559	AHNAK	62245645
cg06181195	10	-0.0540833	2.71312	-3.24704	0.00174434	0.773139	-1.34608	ABLIM1;ABLIM1;ABLIM1	116335842
cg09694527	1	-0.0921056	1.75542	-3.24703	0.00174439	0.773139	-1.34611	RILPL2	123918498
cg19922774	10	0.0568885	4.00547	3.24673	0.00174601	0.773139	-1.34693	DIP2C	498298
cg16556892	15	0.04236	-5.63681	3.24659	0.00174673	0.773139	-1.34729	ZNF276;C16orf7;ZNF276;ZNF276	89787480
cg01463768	2	-0.111964	-1.7792	-3.24659	0.00174677	0.773139	-1.34731	SLC44A3;SLC44A3;SLC44A3;SLC44A3;SLC44A3;SLC44A3;SLC44A3	95329202
cg04350121	21	0.0796841	3.04817	3.24656	0.00174689	0.773139	-1.34737		39308079
cg24314057	2	0.0457948	-6.28537	3.24649	0.00174728	0.773139	-1.34757	RGS2	192778043
cg15648792	3	0.1194	2.47105	3.24561	0.00175205	0.773249	-1.34997	FAM38B	11146255
cg22029856	16	0.0630674	4.11779	3.24539	0.00175321	0.773249	-1.35055	ZFYVE28	2276003
cg03243700	9	0.0798871	-4.71357	3.24528	0.00175381	0.773249	-1.35085	WDR5	137000940
cg17267115	6	-0.0849312	2.97017	-3.24519	0.00175428	0.773249	-1.35109	GANAB;GANAB;GANAB;GANAB;GANAB	62412015
cg20097440	11	-0.122059	-3.8231	-3.24486	0.00175607	0.773249	-1.35199	CYP26B1	72374969
cg03553604	3	0.0817809	-4.85754	3.24475	0.00175666	0.773249	-1.35229	SOCS6	67956589
cg05368966	1	0.151195	-3.58001	3.24463	0.00175729	0.773249	-1.3526		14392531
cg00685795	4	-0.1032	0.00557481	-3.24446	0.00175822	0.773249	-1.35307	COASY;COASY;COASY;COASY;COASY	40713781
cg06517138	12	0.0843655	-4.48552	3.24377	0.00176197	0.773249	-1.35494	MITF	69788430
cg08093719	20	0.0503563	3.1173	3.24344	0.00176376	0.773249	-1.35584	SLC26A7;SLC26A7;SLC26A7;SLC26A7	92288075
cg09335266	11	-0.0426215	3.86484	-3.24283	0.00176708	0.773249	-1.3575	NDUFA10	240904182
cg09948448	4	0.0875978	0.954829	3.24271	0.0017677	0.773249	-1.35781	HID1-AS1;HID1	72967968
cg00412142	11	0.0592253	3.77051	3.24258	0.00176842	0.773249	-1.35816		97503520
cg01337593	12	0.0735261	0.886053	3.24246	0.00176906	0.773249	-1.35848		15144395
cg27305609	15	0.0465977	3.75406	3.24213	0.00177088	0.773249	-1.35939	MARVELD3;MARVELD3	71671257
cg06275614	15	0.0791105	2.3484	3.24202	0.00177145	0.773249	-1.35967	GNPTG	1405645
cg08854169	5	0.0434546	-6.40788	3.24197	0.00177175	0.773249	-1.35982	ETFB	51869678
cg12071799	19	-0.0627587	3.66205	-3.24197	0.00177176	0.773249	-1.35982		50155920
cg23007368	7	0.118279	0.699458	3.2419	0.00177214	0.773249	-1.36002	GRM8;GRM8;GRM8	126707141
cg06082050	2	-0.0557014	-2.74492	-3.24186	0.00177236	0.773249	-1.36012		91630943
cg06968674	16	-0.0639666	3.7007	-3.24143	0.00177469	0.773249	-1.36128	SCOC	141177020
cg26326374	8	0.107556	2.72993	3.24142	0.00177472	0.773249	-1.3613		34294186
cg01022859	4	0.0667878	3.24074	3.24125	0.00177566	0.773249	-1.36176	MRC2	60767314
cg15318570	10	0.11485	-2.68	3.24123	0.00177578	0.773249	-1.36182		22726874
cg21497780	1	0.0722131	2.51193	3.24111	0.00177646	0.773249	-1.36216	WNT5B;WNT5B	1742536
cg08423533	10	0.0809249	-2.52441	3.241	0.00177704	0.773249	-1.36245	MKX	28030628
cg02075020	5	-0.123584	1.90452	-3.24095	0.00177729	0.773249	-1.36257		24140591
cg11891504	21	0.0579815	-4.9627	3.24056	0.00177946	0.773249	-1.36365	HAUS4;HAUS4;HAUS4	23425909
cg22439814	19	0.0495396	3.83221	3.24049	0.00177982	0.773249	-1.36382		174560572
cg09860821	21	0.112534	-3.99805	3.24015	0.00178169	0.773249	-1.36475	ATG2B;GSKIP;GSKIP;GSKIP	96828517
cg24126844	20	0.0828099	-4.38496	3.24004	0.00178226	0.773249	-1.36503		97176661
cg13237365	6	0.0864491	-4.32582	3.23987	0.00178322	0.773249	-1.3655		17230110
cg08585862	12	0.106983	0.882653	3.23986	0.00178324	0.773249	-1.36552	MAP3K13;MAP3K13;MAP3K13	185159186
cg21152316	19	-0.167313	1.3496	-3.23962	0.00178461	0.773249	-1.36619		175466700
cg13602092	17	0.0708976	-4.91269	3.23943	0.00178563	0.773249	-1.3667	PCDH17;PCDH17	58205794
cg25010107	7	0.0614823	0.0911443	3.23901	0.00178791	0.773249	-1.36782		51022083
cg03424663	17	-0.0718077	3.37486	-3.23901	0.00178793	0.773249	-1.36783	WASF3	27260005
cg11255239	11	0.0572192	1.4649	3.23837	0.00179145	0.773249	-1.36956		26243148
cg03272903	20	0.0846971	1.35933	3.23807	0.00179313	0.773249	-1.37039		128683224
cg12318684	12	0.0685672	-5.16532	3.23771	0.00179508	0.773249	-1.37135	LINC01063	196359586
cg23737737	1	0.0632152	-4.6652	3.23767	0.00179531	0.773249	-1.37146	IFFO1;IFFO1	6665370
cg11701372	8	-0.0838769	2.17988	-3.23738	0.00179692	0.773249	-1.37225	DSCAM	41990060
cg15923331	11	-0.0857842	1.93757	-3.23719	0.00179797	0.773249	-1.37276		174765300
cg22018051	2	-0.0624687	-0.662243	-3.23706	0.00179868	0.773249	-1.37311	SHC1;SHC1;SHC1;SHC1	154943349
cg22007110	7	-0.04877	-2.16604	-3.23683	0.00179992	0.773249	-1.37372		30737599
cg01520578	5	-0.0973443	3.32014	-3.23667	0.00180082	0.773249	-1.37416		41536777
cg18253885	16	-0.0905912	1.99932	-3.23659	0.00180129	0.773249	-1.37439	PPARGC1A	23892889
cg16969116	1	-0.134392	-2.2847	-3.23601	0.00180446	0.773249	-1.37594		129214471
cg19578936	4	0.100927	2.50139	3.23583	0.00180547	0.773249	-1.37643	SMG6;SMG6	2163849
cg22958686	6	0.0742315	3.68181	3.23581	0.00180558	0.773249	-1.37648		62180707
cg26475153	18	0.082311	3.62862	3.23575	0.00180591	0.773249	-1.37664		44116527
cg03966582	2	0.136324	0.674688	3.23554	0.00180711	0.773249	-1.37723	LCE3E	152540156
cg05076971	7	0.0426163	-6.26643	3.23552	0.00180719	0.773249	-1.37727	NAA38;NAA38	117824189
cg26017868	5	-0.0744223	0.670236	-3.23505	0.0018098	0.773249	-1.37854		31907326
cg18192222	10	0.249116	-3.83173	3.23501	0.00181002	0.773249	-1.37865	CCDC147	106113225
cg24245726	2	-0.0760637	3.28651	-3.23466	0.00181197	0.773249	-1.37959	KIAA1026;KIAA1026;KIAA1026;KIAA1026;KIAA1026	15375064
cg16417080	1	0.0662216	2.53442	3.23454	0.00181262	0.773249	-1.37991	PXN;PXN;PXN;PXN	120657280
cg22019020	16	-0.0521906	3.25707	-3.23451	0.00181278	0.773249	-1.37999	NDNF	121961551
cg26330977	5	-0.0689836	-4.10916	-3.23399	0.00181573	0.773249	-1.38142	EID2B	40023509
cg09336922	6	0.102312	2.36353	3.23392	0.00181611	0.773249	-1.3816	CEND1;SLC25A22	790795
cg10798788	11	0.136374	-2.88768	3.23389	0.00181625	0.773249	-1.38167		228250422
cg11715103	13	-0.0467393	3.37136	-3.23385	0.0018165	0.773249	-1.38179		44625029
cg13376120	11	-0.0821486	-3.87487	-3.23329	0.00181963	0.773249	-1.38331		208675738
cg07901857	16	-0.273129	0.794131	-3.23307	0.00182085	0.773249	-1.3839		35464028
cg01338634	7	0.0569058	4.02644	3.23301	0.00182119	0.773249	-1.38407	CLIP2;CLIP2	73748364
cg10186219	14	0.087126	2.82129	3.233	0.00182123	0.773249	-1.38409	SYNGR1;SYNGR1;SYNGR1	39769995
cg00665374	13	0.109586	-3.8253	3.23289	0.00182182	0.773249	-1.38437	AKAP7;AKAP7;AKAP7	131602870
cg26714299	4	-0.0821394	2.75333	-3.23287	0.00182193	0.773249	-1.38442	RBFOX3	77284396
cg22859679	1	0.128638	-2.94438	3.23268	0.001823	0.773249	-1.38494	LOH12CR1;LOH12CR2	12509725
cg12211706	12	-0.0765342	2.88451	-3.23253	0.00182386	0.773249	-1.38535		128191598
cg08911536	8	0.0878913	1.30856	3.23247	0.00182416	0.773249	-1.3855	DONSON	34957259
cg03986968	22	0.102664	-3.88942	3.23197	0.001827	0.773249	-1.38687	AVEN;CHRM5	34330894
cg23079732	2	0.087201	-4.46927	3.23157	0.00182921	0.773249	-1.38794	STMN1;STMN1;STMN1;STMN1;STMN1	26232465
cg25189948	7	0.120134	-4.25862	3.23155	0.00182934	0.773249	-1.388	TAF6;CNPY4;TAF6;TAF6;TAF6	99717214
cg26770281	5	0.0722436	3.75377	3.23149	0.00182969	0.773249	-1.38817	FIZ1	56109975
cg01324489	8	0.0999027	2.16073	3.23144	0.00182998	0.773249	-1.38831	LINC00114;LINC00114;LINC00114	40114053
cg25904241	11	0.0609597	1.18224	3.23142	0.00183005	0.773249	-1.38834	SAG	234219888
cg27038935	15	0.113948	-4.5498	3.23116	0.00183151	0.773249	-1.38904	E4F1	2273430
cg24506279	3	0.0746902	2.76957	3.23107	0.00183205	0.773249	-1.3893	NEDD4L;NEDD4L;NEDD4L;NEDD4L;NEDD4L;NEDD4L;NEDD4L;NEDD4L	55847642
cg12406460	6	0.0891125	-5.29525	3.23066	0.00183434	0.773249	-1.3904	ATP5L	118271996
cg14045305	19	0.061295	1.35338	3.23059	0.00183473	0.773249	-1.39059	RASGEF1C	179545114
cg17963149	10	0.0809582	3.47721	3.23039	0.00183585	0.773249	-1.39113	GPRIN2	46996993
cg05834728	16	-0.103194	1.83483	-3.23027	0.00183655	0.773249	-1.39146	ANTXR2	80823062
cg25255025	21	0.173841	-2.54657	3.2302	0.00183692	0.773249	-1.39164		70213212
cg06213986	21	-0.0690842	2.85254	-3.2299	0.00183862	0.773249	-1.39245		97782500
cg06421614	4	-0.0633204	-2.38387	-3.22977	0.00183934	0.773249	-1.3928	DLG4;DLG4	7121116
cg26787564	13	0.0444509	3.15228	3.22958	0.00184044	0.773249	-1.39333		12396090
cg12578199	6	-0.0491875	2.90888	-3.22944	0.00184124	0.773249	-1.39371		134635373
cg16689520	4	-0.0607319	-3.63352	-3.22916	0.00184283	0.773249	-1.39447	DBF4B;DBF4B;DBF4B;DBF4B;DBF4B	42786045
cg04975653	1	0.129543	-2.89609	3.22856	0.00184619	0.773249	-1.39607		116355275
cg09052458	20	0.15519	-4.2265	3.22856	0.0018462	0.773249	-1.39608	GTF2E2	30515034
cg22909583	13	0.0940157	-3.25833	3.22823	0.00184808	0.773249	-1.39697		26614336
cg08307074	10	-0.12079	0.825142	-3.2282	0.00184824	0.773249	-1.39705		1784852
cg15094819	4	0.0888038	-2.29464	3.22815	0.00184849	0.773249	-1.39717	DNAH9	11501999
cg23243463	3	0.098916	-3.39076	3.22801	0.00184931	0.773249	-1.39756	BRUNOL4;BRUNOL4;BRUNOL4;BRUNOL4	35146454
cg00430557	22	0.0508907	3.48433	3.22794	0.00184968	0.773249	-1.39774	CRABP1	78635793
cg17674604	20	0.109884	1.39475	3.22785	0.00185019	0.773249	-1.39798	PHYHIP;PHYHIP	22084959
cg23343973	13	0.108722	-4.19627	3.22774	0.00185083	0.773249	-1.39828	FLOT1	30710764
cg10847656	6	-0.0874748	3.64536	-3.22771	0.00185103	0.773249	-1.39838	MYRF;MYRF;DKFZP434K028	61522591
cg03318695	13	0.235788	-0.963686	3.22766	0.00185127	0.773249	-1.3985	C6orf155	72130799
cg10925162	20	-0.0501802	3.86626	-3.22765	0.00185133	0.773249	-1.39852	ARHGAP39;ARHGAP39;ARHGAP39	145800574
cg03506316	16	0.131085	2.18191	3.22765	0.00185134	0.773249	-1.39853	AFAP1;AFAP1	7925539
cg02016150	2	0.0982244	-4.77039	3.22732	0.00185324	0.773577	-1.39943	ARID4B;ARID4B;ARID4B;GGPS1;GGPS1;ARID4B	235490530
cg08153333	5	0.105446	3.56924	3.22716	0.00185416	0.773577	-1.39987	C5AR2;C5AR2;C5AR2	47844022
cg05051152	20	0.088868	-4.839	3.22697	0.00185523	0.773599	-1.40038	ATAD2	124408913
cg19169391	1	0.0973123	3.40313	3.22671	0.00185669	0.773603	-1.40107		125255412
cg04005757	2	-0.109557	2.19197	-3.22661	0.00185728	0.773603	-1.40135	RYR2	237330230
cg11738782	7	-0.0677118	2.97264	-3.22606	0.00186041	0.773976	-1.40283	AASS	121727301
cg05044994	12	0.0741338	1.04355	3.22603	0.00186055	0.773976	-1.4029	LPP;FLJ42393	187896605
cg25195968	20	0.070061	3.74296	3.22591	0.00186123	0.773976	-1.40322		37470166
cg22174088	5	0.0777222	-5.15604	3.22499	0.0018665	0.77572	-1.40571	DLL3;DLL3;DLL3;DLL3	39989585
cg15088991	2	-0.0764254	0.589665	-3.22482	0.00186746	0.77572	-1.40616	PIGV;PIGV	27118222
cg25301180	12	0.0906952	-4.07969	3.2246	0.00186872	0.775722	-1.40676	ERC2	56502091
cg24411597	16	-0.0644561	2.19058	-3.22429	0.00187052	0.775722	-1.4076	NUDT6;NUDT6	123841683
cg14294423	6	-0.0964381	3.2545	-3.22404	0.00187195	0.775722	-1.40828	DAGLA	61498884
cg26526440	2	-0.0579357	-3.65966	-3.22396	0.00187239	0.775722	-1.40848	PPP1R12B;PPP1R12B;PPP1R12B;PPP1R12B;PPP1R12B;PPP1R12B;PPP1R12B;PPP1R12B	202317913
cg23627623	4	-0.047884	2.84731	-3.22369	0.00187392	0.775722	-1.4092		43050400
cg01018533	2	0.0889627	-0.0665889	3.22363	0.00187428	0.775722	-1.40937	VAV3	108483788
cg17315664	16	0.0741397	3.23962	3.22339	0.00187565	0.775722	-1.41001		128765844
cg16660417	5	0.0822215	2.78233	3.22325	0.00187649	0.775722	-1.41041	FAM83E	49104253
cg22044398	13	0.0885567	2.45485	3.22322	0.00187666	0.775722	-1.41049		106583179
cg14017942	5	0.105548	1.20852	3.22277	0.00187923	0.776363	-1.41169	TSHZ3	31767186
cg12448934	1	0.11123	-4.92373	3.2224	0.00188136	0.776567	-1.41269	CLSTN3;CLSTN3	7283049
cg06013042	2	0.0624075	-5.05908	3.22219	0.0018826	0.776567	-1.41327	PTPN22;PTPN22;PTPN22;PTPN22;AP4B1-AS1;AP4B1-AS1	114414532
cg06122000	13	0.101587	-4.04913	3.22181	0.00188474	0.776567	-1.41427	UBE2CBP	83775663
cg00250572	9	0.0974178	2.93297	3.22179	0.00188488	0.776567	-1.41434	FRRS1L	111929883
cg21470589	2	-0.152385	-1.36235	-3.22137	0.00188732	0.776567	-1.41547	SPOCD1;SPOCD1;SPOCD1	32282693
cg01778701	16	0.0754774	-4.92413	3.22119	0.00188835	0.776567	-1.41596	ATP10D	47487227
cg20980993	7	0.0610008	3.53952	3.22105	0.00188919	0.776567	-1.41634	BLVRA;BLVRA	43825321
cg06532779	5	0.139426	3.63562	3.22084	0.00189035	0.776567	-1.41689	GRIN3B	1003622
cg03908356	9	0.0836748	0.128076	3.22072	0.00189106	0.776567	-1.41722	TTC39B;TTC39B;TTC39B;TTC39B;TTC39B	15250863
cg12445309	6	-0.0788133	2.43337	-3.22064	0.00189156	0.776567	-1.41745	NTM	131615437
cg20970152	2	-0.116	0.333101	-3.22057	0.00189191	0.776567	-1.41761		186970760
cg23438598	6	0.054018	3.3458	3.22032	0.00189341	0.776567	-1.41831	OR5D18	55587764
cg09556286	13	0.0987123	1.54759	3.21974	0.00189672	0.776567	-1.41985	GPR110;GPR110	47010177
cg12196504	14	0.110119	2.10182	3.21958	0.00189766	0.776567	-1.42028		46377797
cg24951402	4	0.302346	-2.24318	3.21943	0.00189855	0.776567	-1.4207	RPTOR;RPTOR	78844199
cg23377716	16	-0.0540505	3.17744	-3.21939	0.00189878	0.776567	-1.4208	NDNF	121960228
cg00954593	21	0.0722297	3.56595	3.21933	0.00189911	0.776567	-1.42096	ACTN1;ACTN1;ACTN1	69418644
cg02459787	11	0.0690886	2.38426	3.21921	0.00189983	0.776567	-1.42129		9340952
cg20538800	2	0.132148	0.0624908	3.21916	0.0019001	0.776567	-1.42142		118077997
cg19406737	3	0.119682	-2.19934	3.21895	0.00190136	0.776567	-1.422		72256421
cg00178356	17	0.0814238	-5.25472	3.21886	0.00190187	0.776567	-1.42224	LOC100288730;PAN3;PAN3	28711810
cg20076911	2	-0.0449734	3.96921	-3.2188	0.00190221	0.776567	-1.42239	FAF1	51078344
cg24814707	16	0.318345	1.91243	3.21853	0.00190378	0.776623	-1.42312	KIAA1211	57035957
cg15039603	8	-0.087757	4.45775	-3.21843	0.00190439	0.776623	-1.4234	ITGB2;ITGB2	46308308
cg06084610	12	-0.122413	0.547286	-3.21791	0.00190743	0.776675	-1.4248	TNK2;TNK2	195623768
cg00206718	6	0.100765	3.34394	3.2176	0.00190921	0.776675	-1.42562	LOC221122	44998808
cg17907563	18	-0.125038	1.30517	-3.21746	0.00191002	0.776675	-1.426	TSHZ2	51796296
cg05798012	13	-0.106936	2.19072	-3.21692	0.0019132	0.776675	-1.42746	MAPK14;MAPK14;MAPK14;MAPK14	36009413
cg09504398	16	0.0699112	-4.966	3.21672	0.00191434	0.776675	-1.42799	ABCE1;ANAPC10;ABCE1	146019088
cg14119680	9	-0.0573481	3.95773	-3.21664	0.00191483	0.776675	-1.42821	ABL1;ABL1	133762896
cg14863355	13	-0.0380011	4.25757	-3.21608	0.00191809	0.776675	-1.42971	KCNQ5;KCNQ5;KCNQ5;KCNQ5;KCNQ5	73866848
cg08890627	4	0.0689761	3.4542	3.21604	0.00191832	0.776675	-1.42982	SEC14L1;SEC14L1;SEC14L1;SEC14L1;SEC14L1	75196940
cg00273464	6	0.141917	1.83453	3.21589	0.00191921	0.776675	-1.43022	INS-IGF2;INS-IGF2;IGF2;IGF2	2170412
cg13746660	15	-0.0505276	-3.48556	-3.21559	0.00192096	0.776675	-1.43103	ALDOA;ALDOA;ALDOA	30075339
cg15535628	12	0.0672244	2.29757	3.21544	0.00192188	0.776675	-1.43145	TP63;TP63;TP63;TP63;TP63;TP63	189552452
cg06244417	9	0.0636675	0.555718	3.2154	0.00192208	0.776675	-1.43154	FCN1	137809628
cg23574838	18	-0.0604171	3.30171	-3.21538	0.00192223	0.776675	-1.43161	DDRGK1	3186475
cg21798926	20	0.0859137	-5.56992	3.21523	0.00192311	0.776675	-1.43201	RAB2A;RAB2A;RAB2A;RAB2A	61429570
cg06756227	22	0.110471	-3.68981	3.21472	0.0019261	0.776675	-1.43338	HMG20A	77712488
cg12445055	9	0.0962582	3.8445	3.21467	0.00192641	0.776675	-1.43352	PTPN3;PTPN3	112229809
cg03132824	16	0.0924643	2.46464	3.21466	0.00192646	0.776675	-1.43354	RGS12;RGS12;RGS12	3373006
cg19440720	10	-0.0763923	2.33917	-3.2142	0.00192914	0.776675	-1.43477	BCCIP;BCCIP;BCCIP	127515839
cg07769006	19	0.068611	2.53209	3.21397	0.00193051	0.776675	-1.43539	ERGIC1	172325936
cg13563405	20	0.0730533	-5.39699	3.2137	0.00193213	0.776675	-1.43613	ASAH1;ASAH1;ASAH1	17942526
cg01182585	7	0.0820003	-4.61707	3.21369	0.00193215	0.776675	-1.43614	C7orf30	23338735
cg24696112	11	0.100692	0.871887	3.21348	0.00193343	0.776675	-1.43672	BAZ2B;BAZ2B	160256295
cg06969206	21	0.0736892	-1.49685	3.21336	0.00193412	0.776675	-1.43703	HHIPL1;HHIPL1	100111183
cg06096509	11	0.13683	0.347859	3.21307	0.00193582	0.776675	-1.43781		143340130
cg12942681	12	0.103735	2.38336	3.21267	0.00193823	0.776675	-1.4389		127109653
cg03220751	1	0.0693211	-5.53319	3.21252	0.00193909	0.776675	-1.4393	USP30	109490328
cg12487647	5	0.0650595	3.7932	3.21251	0.00193918	0.776675	-1.43933	ZNF565;ZNF565	36694421
cg19174831	17	0.0751462	3.6829	3.2125	0.00193922	0.776675	-1.43935	MYO16	109779861
cg15808814	15	-0.0564231	3.67014	-3.21248	0.00193932	0.776675	-1.4394		24925253
cg15205576	10	0.0744819	-4.50222	3.21232	0.00194025	0.776675	-1.43982	ANKRD16	5915770
cg03327696	2	0.14953	1.05006	3.21207	0.00194178	0.776675	-1.44051		70040305
cg20690132	6	0.097028	3.27437	3.21206	0.00194179	0.776675	-1.44052	C1QTNF5;MFRP	119218797
cg14588132	12	-0.0954186	2.27214	-3.21204	0.00194197	0.776675	-1.4406	SLMAP;SLMAP;SLMAP	57828337
cg27490128	13	0.0996577	2.88613	3.21191	0.00194271	0.776675	-1.44094	NCR3;NCR3;NCR3	31560441
cg22887741	15	0.0589716	3.87018	3.21177	0.00194355	0.776675	-1.44132	ATP2A1;ATP2A1;ATP2A1	28900152
cg19317265	3	0.0716966	-5.39846	3.21148	0.00194527	0.776675	-1.44209	PSMG2;CEP76	12702832
cg25303383	6	0.0815133	-3.48359	3.21143	0.00194554	0.776675	-1.44222	BCO2;BCO2	112046403
cg14478899	9	-0.0966703	3.22996	-3.21135	0.00194606	0.776675	-1.44245	GABBR2	101171868
cg23223091	13	0.0519782	3.54434	3.21135	0.00194606	0.776675	-1.44245	TNXB	32046306
cg10080356	4	0.074988	2.80327	3.21117	0.0019471	0.776675	-1.44292	ST6GALNAC1;ST6GALNAC1;ST6GALNAC1;ST6GALNAC1;ST6GALNAC1;ST6GALNAC1	74625075
cg22193247	11	-0.0666547	-2.79754	-3.21103	0.00194792	0.776675	-1.44329	STK25	242448557
cg21331794	15	0.0874546	1.69293	3.21084	0.0019491	0.776675	-1.44382	ZNF205-AS1;ZNF205-AS1;ZNF205;ZNF205;ZNF205	3162078
cg03176453	13	0.053445	-6.17634	3.21072	0.0019498	0.776675	-1.44414	PRR3;PRR3;PRR3;GNL1;PRR3;GNL1	30525112
cg01599633	4	-0.115636	1.19725	-3.21056	0.00195074	0.776675	-1.44456	PITPNC1;PITPNC1	65372452
cg15149205	20	-0.0596773	2.63384	-3.21024	0.00195266	0.776675	-1.44543		126403700
cg11406662	3	-0.0697685	3.0928	-3.21014	0.00195324	0.776675	-1.44569		38053811
cg17003874	20	-0.0593066	2.34976	-3.21	0.00195407	0.776675	-1.44607		95231106
cg02721155	16	-0.0966439	-2.75533	-3.20994	0.00195441	0.776675	-1.44622	ANKRD50;ANKRD50	125634496
cg06276366	19	-0.0840584	1.72876	-3.20975	0.00195559	0.776675	-1.44675	EFCAB9	171620967
cg20357670	2	0.0932605	3.15908	3.20962	0.00195637	0.776675	-1.4471	TLR5	223308624
cg14016363	7	-0.0679313	-0.843297	-3.20941	0.00195763	0.776675	-1.44767		100486297
cg21477075	13	0.129088	2.29185	3.20914	0.00195923	0.776675	-1.44839	KIF25;KIF25	168433436
cg10366438	22	0.0945759	3.1307	3.20869	0.00196193	0.776675	-1.4496	FRMD5;FRMD5;FRMD5;FRMD5	44422437
cg00787166	4	0.0601388	-5.09646	3.20827	0.00196446	0.776675	-1.45073	SEPT9;SEPT9;SEPT9;SEPT9;SEPT9;SEPT9;SEPT9	75401199
cg02726334	9	0.0917755	-4.20285	3.20817	0.00196501	0.776675	-1.45098	SMARCA2;SMARCA2;SMARCA2	2014957
cg08406071	17	0.0494328	-5.1935	3.2081	0.00196546	0.776675	-1.45118	WBP4	41635659
cg23668445	16	0.0870812	2.83595	3.20789	0.00196673	0.776675	-1.45175	CPLX1	815269
cg01294028	5	-0.0550283	-2.80491	-3.20777	0.0019674	0.776675	-1.45205		10529124
cg14568217	19	0.0484181	-6.09175	3.20761	0.00196839	0.776675	-1.45249	SNCB;EIF4E1B;SNCB	176057061
cg09649799	2	0.0923833	-4.21629	3.20761	0.00196839	0.776675	-1.45249	AIM1L	26663241
cg08177063	7	0.0948373	-5.27641	3.2072	0.00197084	0.776675	-1.45359	WASL	123389157
cg06604103	21	0.0961743	3.64137	3.20704	0.00197182	0.776675	-1.45402	FBLN5	92392145
cg05756441	4	0.0740678	0.727655	3.20664	0.00197421	0.776675	-1.45509	KRT18P55	26609954
cg16330066	16	0.0780553	3.14	3.2062	0.00197688	0.776675	-1.45628	ACOX3;ACOX3	8399372
cg08750053	14	-0.0715141	2.25422	-3.20577	0.0019795	0.776675	-1.45745	DMC1	38962607
cg22646443	15	0.0730082	1.43766	3.20575	0.00197959	0.776675	-1.45749	CES4A;CES4A;CES4A	67041081
ch.3.1083063F	12	0.0900509	-5.56504	3.20572	0.00197979	0.776675	-1.45757	SEMA3F	50213698
cg03542714	2	0.0790797	3.43443	3.20567	0.00198011	0.776675	-1.45772	BTNL10	228700050
cg22493532	22	0.08795	2.97843	3.20555	0.00198082	0.776675	-1.45803	FAH	80472702
cg17158651	3	0.131404	-4.04459	3.20552	0.00198096	0.776675	-1.45809		74452553
cg16535352	7	0.083987	2.58943	3.20542	0.0019816	0.776675	-1.45838	CPA4;CPA4	129945684
cg15928398	12	-0.324606	-2.95913	-3.20522	0.00198281	0.776675	-1.45891	ST6GAL1;ST6GAL1	186647950
cg14113739	9	-0.0991462	-2.53875	-3.20483	0.00198517	0.776675	-1.45996	COL5A1	137658595
cg20442697	7	0.128804	0.898489	3.20476	0.00198558	0.776675	-1.46014	LRRC17;FBXL13;LRRC17;LRRC17;LRRC17;FBXL13	102553432
cg11410694	6	0.102887	0.474113	3.20454	0.00198693	0.776675	-1.46074	OR5M11	56312057
cg00079056	9	0.0928799	3.54255	3.20441	0.00198771	0.776675	-1.46109	SUGT1P1;SPINK4	33239641
cg13650313	17	0.0784319	0.814974	3.20433	0.00198819	0.776675	-1.4613		107777248
cg12937496	6	0.0712983	3.69826	3.20427	0.00198859	0.776675	-1.46147		115548103
cg01433583	4	-0.0712751	-2.19917	-3.20413	0.00198944	0.776675	-1.46185	SRCIN1	36719666
cg03838868	16	0.0719377	3.58448	3.20407	0.00198977	0.776675	-1.462	FHDC1	153897453
cg08960744	21	0.0709939	-4.89123	3.20371	0.00199198	0.776675	-1.46297	HSP90AA1;HSP90AA1;HSP90AA1;HSP90AA1	102552728
cg04929355	6	0.12905	0.305172	3.20325	0.00199474	0.776675	-1.46419	IL18	112034997
cg19589896	2	0.093041	-4.25047	3.20321	0.00199502	0.776675	-1.46432	SNORD45C;RABGGTB;RABGGTB;SNORD45A	76252291
cg20875196	5	0.0750932	-4.51514	3.20301	0.00199623	0.776675	-1.46485	ZNF83;ZNF83;ZNF83;ZNF83;ZNF83;ZNF83;ZNF83;ZNF83;ZNF83;ZNF83	53193699
cg03647455	3	0.0859657	-5.14149	3.20297	0.00199647	0.776675	-1.46495	RTTN	67872746
cg00236052	1	0.111104	3.45073	3.20296	0.00199653	0.776675	-1.46498	GALNT9;GALNT9	132683752
cg15921515	1	-0.0542384	2.84903	-3.20294	0.00199664	0.776675	-1.46503	RPS26	56434950
cg04255947	13	-0.0992099	1.53613	-3.20287	0.00199707	0.776675	-1.46522	UHRF1BP1	34833130
cg27247691	11	0.0495924	3.79259	3.20279	0.00199753	0.776675	-1.46542	SPTBN1;SPTBN1	54810274
cg13019513	7	0.0531448	-5.83311	3.20268	0.00199824	0.776675	-1.46573	SHFM1	96339249
cg12275661	10	0.060216	-6.25301	3.20248	0.00199942	0.776675	-1.46625	ITGB1;ITGB1;ITGB1	33247232
cg18090631	12	0.115191	1.96605	3.20247	0.00199951	0.776675	-1.4663		133266805
cg20447153	4	-0.124146	3.4387	-3.20246	0.00199959	0.776675	-1.46633	KIAA0195	73487899
cg17351116	18	-0.0460752	-3.66948	-3.20165	0.00200453	0.776847	-1.4685	ABHD12;ABHD12	25371719
cg04492836	15	0.126054	3.63044	3.20159	0.00200491	0.776847	-1.46867	IFT140	1562457
cg10844760	11	0.078419	-4.14155	3.20125	0.00200694	0.776847	-1.46956	RSAD2	7017723
cg05146498	14	0.0895596	3.28324	3.20125	0.00200695	0.776847	-1.46956	PACSIN2;PACSIN2;PACSIN2	43277522
cg26420159	11	0.123894	2.13988	3.20122	0.00200718	0.776847	-1.46966	CCDC141	179916147
cg00234625	19	0.0664531	1.62433	3.20116	0.00200751	0.776847	-1.46981	COL23A1	177811648
ch.11.29638519R	6	-0.130661	-2.91769	-3.2005	0.00201156	0.776847	-1.47158		29681943
cg01546561	13	-0.107566	2.08083	-3.20031	0.00201273	0.776847	-1.47209		72455356
cg07220203	19	0.0745069	0.660764	3.19956	0.00201736	0.776847	-1.47411		176747268
cg01004862	15	0.0838951	2.88495	3.19934	0.00201871	0.776847	-1.4747	LRRC29;LRRC29	67249478
cg00047512	15	0.0704247	3.72161	3.19914	0.00201994	0.776847	-1.47524	LOC101927131	11559372
cg02176728	2	0.0744371	-5.22304	3.19874	0.00202237	0.776847	-1.4763	EGLN1;EGLN1	231558503
cg00360474	13	-0.0714969	-1.24575	-3.19862	0.00202312	0.776847	-1.47662		37504404
cg01951188	13	-0.147395	-0.274261	-3.1986	0.00202321	0.776847	-1.47666	FRMD1;FRMD1;FRMD1	168477995
cg19561599	20	-0.0631845	2.91697	-3.19848	0.00202398	0.776847	-1.47699	EFCAB1;EFCAB1;EFCAB1;EFCAB1	49642398
cg17738879	2	-0.0507681	3.18101	-3.1983	0.00202508	0.776847	-1.47747		55932610
cg03158888	16	-0.0636752	-1.29964	-3.19828	0.0020252	0.776847	-1.47752	SORCS2	7228845
cg06283753	7	-0.0645566	3.11815	-3.19818	0.00202586	0.776847	-1.47781	PPP1R9A;PPP1R9A;PPP1R9A;PPP1R9A;PPP1R9A	94905138
cg23395681	20	0.0669432	1.56739	3.19796	0.0020272	0.776847	-1.47839		143184727
cg22658649	4	0.0771242	-3.62338	3.19772	0.00202867	0.776847	-1.47903	PFAS;C17orf68	8152418
cg00067018	1	-0.0700253	-3.20611	-3.19757	0.00202962	0.776847	-1.47944	DBX2	45445370
cg24198946	1	0.0682093	-5.1042	3.19752	0.00202994	0.776847	-1.47958	FLJ13224;FAM60A;FAM60A;FAM60A	31477192
cg11978873	2	0.103481	-5.57514	3.19745	0.00203032	0.776847	-1.47974	H3F3A;LOC440926	226251224
cg23639134	11	0.0710024	2.2828	3.19726	0.00203152	0.776847	-1.48027	ASAP2;ASAP2	9459065
cg17537403	12	-0.125117	-4.15613	-3.1969	0.00203373	0.776847	-1.48122	GPR160	169755693
cg14386848	18	0.0581605	3.69335	3.19655	0.00203593	0.776847	-1.48217		37082122
cg18133209	11	0.0992874	-3.96104	3.19641	0.00203679	0.776847	-1.48254	SMARCAL1;SMARCAL1	217276942
cg22472114	1	0.101572	2.25021	3.19641	0.00203682	0.776847	-1.48256		34500813
cg05085383	1	-0.0588076	2.63369	-3.19634	0.0020372	0.776847	-1.48272	CAMKK2;CAMKK2;CAMKK2;CAMKK2;CAMKK2;CAMKK2;CAMKK2;CAMKK2;CAMKK2	121713014
cg26293776	18	0.0712957	2.41542	3.19633	0.00203726	0.776847	-1.48275	NOL4L;NOL4L	31048090
cg15264712	5	-0.0733895	-3.23778	-3.19583	0.0020404	0.776847	-1.4841	TNFAIP8L1;TNFAIP8L1	4639988
cg14027403	10	-0.0601184	3.28007	-3.19575	0.00204089	0.776847	-1.48431	SEMA4G	102732156
cg06286780	14	0.0848861	-4.68188	3.1957	0.00204118	0.776847	-1.48444	TPST2	26986424
cg21571304	13	0.0831226	-4.83114	3.19566	0.00204142	0.776847	-1.48454	ABCC10;ABCC10	43395301
cg15702662	20	0.121207	-1.29939	3.19564	0.00204158	0.776847	-1.48461	IDO2	39823966
cg06669056	16	0.0837542	2.93041	3.19561	0.00204174	0.776847	-1.48468	EVC2;EVC2	5570715
cg09986353	10	0.0959032	1.08687	3.19523	0.00204412	0.776847	-1.4857		125996395
cg23031807	12	0.0621955	-4.96041	3.19522	0.00204416	0.776847	-1.48572	IMPDH2	49067055
cg10849393	10	0.0661564	2.23795	3.19507	0.00204511	0.776847	-1.48613	IDE	94332706
cg15794450	19	0.0981252	2.53083	3.19454	0.00204845	0.776847	-1.48756	LINC01194	12661820
cg11634921	9	0.0900745	2.48352	3.19434	0.00204967	0.776847	-1.48809		126733725
cg23093615	16	-0.063873	2.23905	-3.1943	0.00204993	0.776847	-1.4882	LINC01091	124814884
cg10655021	5	-0.197878	-4.80573	-3.19426	0.00205019	0.776847	-1.48831		21769430
[truncated: 8,001 more rows]

## Sheet: Ark5
Chr	logFC	AveExpr	t	P.Value	adj.P.Val	B	Gene	pos
cg07625619	chr16	0.0306782	3.30513	5.38959	1.01907e-07	0.0774234	7.03584	TMCO7	69050940
cg12847502	chr2	0.0282786	-0.464601	4.85956	1.50662e-06	0.572324	4.44984		43437911
cg23099448	chr16	-0.0398872	3.9447	-4.63187	4.45348e-06	0.856483	3.41474		28536374
cg27336360	chr8	-0.0510851	1.82965	-4.6292	4.50933e-06	0.856483	3.40286	PNOC	28174350
cg25399439	chr13	0.0245792	3.94047	4.57611	5.76807e-06	0.87645	3.16827		41079682
cg04167126	chr1	0.0496432	2.87421	4.48141	8.89497e-06	0.918511	2.75606	PTAFR;PTAFR;PTAFR;PTAFR	28482393
cg17674653	chr4	0.0334174	3.0163	4.44844	1.03238e-05	0.918511	2.61445	ARHGAP24	86463574
cg08701978	chr10	0.0675235	-1.01703	4.4178	1.18474e-05	0.918511	2.48367		133519470
cg25184754	chr2	0.0440692	-5.60237	4.40891	1.23277e-05	0.918511	2.44593	TRAF3IP1;TRAF3IP1	239229365
cg26806149	chr3	0.0394371	2.11084	4.37597	1.42769e-05	0.918511	2.30657	PPP2R3A;PPP2R3A;PPP2R3A	135740208
cg04570473	chr7	-0.020181	3.82326	-4.36655	1.48865e-05	0.918511	2.2669	CREB5;CREB5;CREB5	28573011
cg15933705	chr13	-0.0245264	3.9672	-4.34186	1.66039e-05	0.918511	2.16333	SERTM1	37247160
cg18314017	chr10	0.0596503	0.899456	4.32076	1.82208e-05	0.918511	2.07522	SFXN3;PDZD7;PDZD7	102789993
cg09696331	chr12	0.0578869	-4.77953	4.31771	1.84662e-05	0.918511	2.06253	CCDC77;CCDC77;CCDC77;CCDC77	510665
cg02169871	chr13	0.0456212	3.2188	4.29266	2.06084e-05	0.918511	1.95852		53885252
cg23669584	chr10	0.0369614	2.19066	4.27113	2.26364e-05	0.918511	1.86961	CREM;CREM;CREM;CREM;CREM;CREM;CREM;CREM;CREM;CREM;CREM;CREM;CREM;CREM;CREM;CREM;CREM;CREM;CREM	35463240
cg16841147	chr20	0.0304509	-5.22054	4.26836	2.29104e-05	0.918511	1.85821	GSS	33543707
cg07491495	chr15	-0.0519609	-5.26812	-4.2622	2.35319e-05	0.918511	1.83287	RGMA;RGMA;RGMA	93631578
cg03156477	chr19	0.0289911	4.78729	4.25499	2.42804e-05	0.918511	1.80322	SCAMP4	1924758
cg08129754	chr2	-0.0275372	2.90082	-4.25105	2.46985e-05	0.918511	1.78705		60980464
cg23999078	chr6	0.0403763	1.80096	4.24061	2.58407e-05	0.918511	1.74426	SNX9	158314486
cg13914744	chr14	-0.035058	4.02569	-4.17497	3.42578e-05	0.918511	1.47758	PACS2;PACS2;PACS2	105790890
cg18893098	chr7	-0.0315053	2.83382	-4.16169	3.62514e-05	0.918511	1.42413	C7orf50;C7orf50;C7orf50	1136568
cg24025538	chr19	0.0349645	4.46401	4.15359	3.75229e-05	0.918511	1.39156	PNKP	50364499
cg25601889	chr12	0.0410044	-1.67454	4.15069	3.7988e-05	0.918511	1.37992	NDUFA4L2	57630456
cg26882409	chr18	-0.0404381	2.45755	-4.14101	3.95787e-05	0.918511	1.34117		76782346
cg18357563	chr4	0.0254755	-4.98781	4.12895	4.16526e-05	0.918511	1.29294	FBXW7	153456325
cg07969588	chr1	0.0463273	1.94549	4.12579	4.22124e-05	0.918511	1.28034		110877876
cg05313922	chr4	0.0383155	1.91001	4.12471	4.24058e-05	0.918511	1.27603	SEPT11;SEPT11;SEPT11;SEPT11	77949762
cg13981120	chr1	-0.020606	3.54448	-4.12109	4.30578e-05	0.918511	1.26162	ETV3L	157070675
cg17559587	chr6	0.0405106	2.58157	4.12054	4.31583e-05	0.918511	1.25942	TRERF1;TRERF1	42259090
cg00335252	chr2	0.0481125	-2.97828	4.11511	4.41588e-05	0.918511	1.23779	RBMS1;RBMS1	161245200
cg02628260	chr17	-0.02435	4.15911	-4.10714	4.56648e-05	0.918511	1.20614	MEIS3P1	15690713
cg23051091	chr8	-0.0275941	2.45113	-4.10572	4.59393e-05	0.918511	1.20048		122001888
cg26591319	chr3	-0.0391346	2.63521	-4.10535	4.60101e-05	0.918511	1.19903		24722774
cg05067574	chr10	0.056268	-1.02963	4.10016	4.70259e-05	0.918511	1.17842	STAM;STAM	17705024
cg14377277	chr20	-0.049611	3.0601	-4.09718	4.7618e-05	0.918511	1.16661	ADRA1D	4214303
cg18967846	chr7	0.044643	-4.59282	4.09216	4.86326e-05	0.918511	1.14672	CLDN12	90032535
cg14172765	chr2	0.0234938	2.78567	4.08152	5.08498e-05	0.918511	1.10467		76550839
cg21123733	chr5	-0.0375069	-3.92378	-4.06716	5.3995e-05	0.918511	1.04807	GALNT10	153569932
cg13284271	chr12	-0.0628878	0.634976	-4.05985	5.5665e-05	0.918511	1.01936		89703607
cg15678504	chr8	-0.0309402	2.52938	-4.05882	5.59054e-05	0.918511	1.01529	MSRA;MSRA;MSRA	10262159
cg04524933	chr20	0.0949394	5.08604	4.05067	5.78336e-05	0.918511	0.983331	KCNG1	49621299
cg15466933	chr12	0.0245486	5.30864	4.04259	5.98084e-05	0.918511	0.951689	PITPNM2	123477147
cg08124317	chr16	-0.0217391	3.47612	-4.0307	6.2831e-05	0.918511	0.905237	GGA2	23478837
cg17339243	chr12	-0.112318	-2.96756	-4.02932	6.31901e-05	0.918511	0.899868		45342645
cg16300565	chr5	0.0508638	0.911779	4.0227	6.49464e-05	0.918511	0.874045	ZFR	32388665
cg02339015	chr20	0.034591	4.16402	4.01541	6.69322e-05	0.918511	0.84568	DNAJC5	62561062
cg19526562	chr14	0.0496554	3.21784	4.00776	6.9076e-05	0.918511	0.815993	LTBP2	74986459
cg25990494	chr15	0.0343633	-6.27174	4.0037	7.02414e-05	0.918511	0.800242	ARIH1	72766486
cg23013128	chr3	-0.0340913	3.00663	-4.00143	7.09018e-05	0.918511	0.791432	SLC26A6;SLC26A6;SLC26A6;SLC26A6;SLC26A6;SLC26A6	48668518
cg23815723	chr7	0.0424558	2.04096	3.99373	7.31809e-05	0.918511	0.761651	SDK1	3343007
cg21857449	chr15	0.0445003	2.05064	3.99363	7.32124e-05	0.918511	0.761246	APBA2;APBA2	29229668
cg15740054	chr19	0.0600003	-5.79927	3.99054	7.41481e-05	0.918511	0.749293	ADCK4;ADCK4	41221099
cg24376022	chr2	-0.0369142	3.38071	-3.97892	7.77658e-05	0.918511	0.704466	TSSC1	3215598
cg14095215	chr22	0.0385376	1.93075	3.97201	7.99957e-05	0.918511	0.677868	TTC28-AS1;TTC28	28392965
cg26158079	chr6	0.0709286	0.428303	3.96907	8.09645e-05	0.918511	0.666545	PREP	105846107
cg09634816	chr9	-0.0219314	4.10515	-3.96744	8.15052e-05	0.918511	0.660284		91839811
cg01051581	chr5	-0.0320326	4.78844	-3.96527	8.22322e-05	0.918511	0.651931	PDZD2	32090639
cg04044629	chr14	0.0843318	0.895773	3.95963	8.41456e-05	0.918511	0.630299		20615744
cg02924370	chr22	-0.0205936	1.62448	-3.95735	8.49314e-05	0.918511	0.621558		28014314
cg06100442	chr11	-0.0356025	3.27487	-3.95695	8.50693e-05	0.918511	0.620032	PRPF19	60670992
cg27161809	chr10	-0.0530478	-0.649493	-3.94934	8.77508e-05	0.918511	0.59085		90889872
cg17582250	chr16	0.0746401	-3.4456	3.94888	8.79126e-05	0.918511	0.589119	EDC4	67906816
cg05725452	chr22	-0.0412624	-4.52583	-3.94614	8.88991e-05	0.918511	0.578627	SDF2L1	21996709
cg04129713	chr8	-0.0273961	3.50529	-3.94092	9.08055e-05	0.918511	0.558682		23282808
cg17342367	chr3	0.0303297	-1.98219	3.939	9.15163e-05	0.918511	0.551353	ACPP;ACPP;ACPP	132036163
cg24705329	chr4	-0.0343305	-0.321572	-3.93452	9.31963e-05	0.918511	0.534256		144223862
cg07483304	chr7	-0.0322026	-2.09888	-3.92504	9.68484e-05	0.918511	0.498133	HOXA10;HOXA10	27211741
cg02935980	chr7	-0.0250645	3.44761	-3.91593	0.00010048	0.918511	0.463545	C7orf50;C7orf50;C7orf50	1137927
cg00357578	chr7	0.0220096	2.91922	3.91265	0.000101822	0.918511	0.451089		106805470
cg04603809	chr16	0.0351688	-5.37615	3.91262	0.000101836	0.918511	0.450957	LOC440356;LOC440356;CDIPT	29874120
cg24469349	chr21	0.0275109	3.08395	3.91191	0.000102127	0.918511	0.448281	HLCS;HLCS;HLCS	38189314
cg24085801	chr12	0.0739455	2.34255	3.91086	0.000102559	0.918511	0.444309		132943117
cg14699253	chr8	0.0281828	4.37838	3.91079	0.000102588	0.918511	0.444043	EIF2C2;EIF2C2	141541589
cg20575845	chr18	0.0322676	1.86922	3.90562	0.000104753	0.918511	0.424432	GREB1L	18883798
cg03255182	chr12	0.0308855	-1.42133	3.90025	0.000107043	0.918511	0.40412	HOXC4;HOXC6;HOXC5;HOXC6	54423566
cg09981964	chr7	-0.0545297	0.00599318	-3.89039	0.000111376	0.918511	0.366869	CNTNAP2;MIR548T	148001779
cg09976774	chr12	-0.0255148	-3.63829	-3.88207	0.000115158	0.918511	0.335522	FOXM1;FOXM1;C12orf32;C12orf32;FOXM1;C12orf32	2986037
cg25278144	chr17	-0.0382159	2.69339	-3.88124	0.00011554	0.918511	0.332417	TBC1D16	77962240
cg18765127	chr6	0.0365314	2.3242	3.87878	0.000116686	0.918511	0.323154	TRIM10;TRIM10	30128254
cg14353965	chr11	0.0397053	-6.26831	3.8771	0.000117476	0.918511	0.316819	MACROD1	63933656
cg10593994	chr6	0.0598429	1.82424	3.87567	0.000118147	0.918511	0.311473	GLYATL3	49467064
cg00996323	chr7	-0.0281151	2.55088	-3.87401	0.000118939	0.918511	0.305205	KLRG2	139166024
cg06310157	chr7	-0.026261	2.07036	-3.87269	0.000119566	0.918511	0.300268		140218138
cg16468546	chr1	-0.0403989	0.980173	-3.8725	0.000119659	0.918511	0.299542	TMEM9	201140873
cg18949684	chr13	0.0541914	0.986076	3.86837	0.000121651	0.918511	0.284051		19453800
cg04269065	chr8	0.0490157	-6.29632	3.86383	0.000123881	0.918511	0.267006	WRN;PURG;PURG;PURG;WRN	30890980
cg23791592	chr12	0.0882305	-5.22484	3.86324	0.00012417	0.918511	0.264823	MSI1	120806383
cg01083050	chr1	0.0589985	-0.34779	3.86271	0.000124438	0.918511	0.262803	IGSF21	18700899
cg01107031	chr19	0.0341116	-4.25261	3.86267	0.000124456	0.918511	0.262668	TGFB1;TGFB1	41859159
cg07649656	chr17	-0.0343722	-2.91918	-3.85691	0.000127351	0.918511	0.241096	SHBG;SHBG;SHBG;SHBG;SAT2;SHBG	7531456
cg26187876	chr2	-0.0372814	-4.65443	-3.85274	0.000129483	0.918511	0.225525	NAB1	191514902
cg08758080	chr2	0.0386504	-4.75715	3.84844	0.000131725	0.918511	0.209429	MOBKL3;MOBKL3;MOBKL3	198381250
cg15552238	chr19	0.0376937	-1.92873	3.84761	0.00013216	0.918511	0.206336	EMR3	14785749
cg15908672	chr8	-0.0271383	2.09174	-3.84627	0.000132863	0.918511	0.201361		105378443
cg11928000	chr19	0.0285329	-5.12959	3.84526	0.0001334	0.918511	0.197577	SAFB2;SAFB2;SAFB	5622738
cg11973479	chr7	-0.0444854	-4.60705	-3.84463	0.000133733	0.918511	0.195238		19152073
cg01630925	chr19	0.0291594	3.51543	3.83833	0.000137129	0.918511	0.17173	PNPLA6;PNPLA6;PNPLA6;PNPLA6;PNPLA6	7615827
cg25532061	chr2	0.0385319	-2.863	3.83588	0.000138468	0.918511	0.162618	RPS7;RPS7	3622930
cg20136292	chr4	0.0454962	2.01857	3.83575	0.000138541	0.918511	0.162128		19303456
cg03783599	chr11	-0.0247758	0.383196	-3.83495	0.000138978	0.918511	0.159172	MRPL23	1975229
cg21660413	chr19	0.033942	-2.29228	3.83125	0.000141037	0.918511	0.145389		47516215
cg10241341	chr2	0.0382631	-3.89221	3.82813	0.000142792	0.918511	0.133797	TIGD1;EIF4E2	233415653
cg02544829	chr8	0.0340299	3.1606	3.8204	0.000147229	0.918511	0.105122	RAD54B	95385408
cg16563984	chr1	0.037995	2.7862	3.81825	0.000148486	0.918511	0.097154	LOC102724552;RERE;RERE	8490188
cg23397182	chr22	-0.0350023	2.51771	-3.81447	0.000150723	0.918511	0.0831449	LOC284930	48237677
cg11257240	chr1	0.035354	-5.95886	3.80925	0.000153863	0.918511	0.0638281	SKI	2159351
cg13928649	chr9	0.065636	-3.71682	3.80889	0.000154081	0.918511	0.0625026	PRDM12	133540341
cg11770816	chr5	0.0528736	2.88228	3.80878	0.000154152	0.918511	0.0620753	COL23A1	177824403
cg07881548	chr20	-0.0574599	-2.89863	-3.80697	0.000155256	0.918511	0.0553851	FAM65C;FAM65C	49307441
cg03545677	chr2	-0.0331208	-4.15826	-3.80342	0.000157442	0.918511	0.0422906	CALM2	47403996
cg18204833	chr6	0.0570975	-3.60339	3.79847	0.000160544	0.918511	0.0240225		28864787
cg15934104	chr10	-0.0359391	3.61906	-3.79541	0.000162487	0.918511	0.0127538	INPP5A	134593236
cg09756419	chr16	-0.0365671	3.71812	-3.79385	0.000163491	0.918511	0.00698702	NRN1L	67918680
cg16268546	chr8	0.0258099	4.1563	3.79339	0.000163785	0.918511	0.00530555	DLGAP2	1651197
cg14515585	chr19	0.0290841	4.19313	3.79004	0.000165959	0.918511	-0.00704158	KCNN1	18081590
cg15742515	chr8	-0.0267908	2.32423	-3.7897	0.000166176	0.918511	-0.00826236		1402185
cg04350311	chr22	0.0427455	-1.32136	3.78943	0.000166355	0.918511	-0.00927456	ELFN2	37821982
cg08925917	chr1	-0.0336631	3.91716	-3.78918	0.000166522	0.918511	-0.0102093	AHCYL1	110538940
cg23838838	chr12	-0.0374631	-4.30499	-3.78713	0.000167867	0.918511	-0.0177451		89740403
cg15479491	chr19	0.0271811	0.875377	3.78521	0.000169132	0.918511	-0.0247724	DKKL1;DKKL1;DKKL1;LOC101928295	49873588
cg12854371	chr17	-0.0306038	-2.15333	-3.78436	0.000169702	0.918511	-0.0279201	LOC146880;LOC146880	62776373
cg03252429	chr6	-0.0276819	3.32635	-3.78291	0.000170671	0.918511	-0.0332495		80141180
cg22606179	chr17	-0.0352236	2.31986	-3.78281	0.000170733	0.918511	-0.0335917	FAM27L	21825432
cg01905034	chr15	-0.0324052	3.53203	-3.78226	0.000171107	0.918511	-0.0356391		98500923
cg12705223	chr10	0.0445278	2.33969	3.78199	0.00017129	0.918511	-0.0366375		36189535
cg17852282	chr7	0.0353357	2.83443	3.78191	0.000171339	0.918511	-0.0369058	HECW1;HECW1	43183612
cg19966772	chr1	0.0745135	-5.52563	3.78151	0.000171612	0.918511	-0.038397	TMEM61	55446330
cg03237712	chr9	-0.069288	0.517115	-3.7811	0.000171887	0.918511	-0.0398958		122509316
cg07560817	chr6	-0.0219169	-0.867111	-3.78088	0.000172037	0.918511	-0.0407117	CCDC162P	109621549
cg19249749	chr1	-0.0297828	4.18022	-3.77849	0.000173656	0.918511	-0.0494787	CAPN8	223853145
cg21408624	chr7	-0.0403924	3.08565	-3.77654	0.000174985	0.918511	-0.0566146	GRB10;GRB10;GRB10	50800055
cg00711496	chr19	-0.104146	3.2539	-3.7749	0.000176114	0.918511	-0.0626348	C19orf76;PRMT1;PRMT1;PRMT1	50191497
cg27146857	chr15	0.0313699	2.87846	3.77463	0.000176301	0.918511	-0.0636256	GABRG3;GABRG3	27671522
cg25828656	chr14	0.0254322	2.59526	3.77371	0.000176934	0.918511	-0.0669823	DCAF5;DCAF5;DCAF5;DCAF5	69585508
cg10167266	chr11	-0.0557988	-1.89018	-3.77319	0.0001773	0.918511	-0.0689145		20186078
cg19948974	chr18	0.0307339	-4.81465	3.77283	0.00017755	0.918511	-0.0702328	SS18;SS18	23671311
cg08826448	chr2	0.0313953	2.33413	3.7706	0.000179101	0.918511	-0.0783694		3136900
cg09953207	chr6	-0.0378098	3.14222	-3.77045	0.000179209	0.918511	-0.0789355	GRM4;GRM4;GRM4;GRM4	34115057
cg02896088	chr2	-0.0387515	3.23894	-3.76982	0.000179649	0.918511	-0.0812312	THAP4;THAP4	242542554
cg23221732	chr17	0.0347755	3.00189	3.76909	0.000180169	0.918511	-0.0839326		72383708
cg17921331	chr8	-0.0357573	2.39674	-3.76902	0.000180212	0.918511	-0.0841567	C8ORFK29	145577160
cg02143480	chr19	0.0275645	4.35915	3.76857	0.000180531	0.918511	-0.0858107		12522993
cg00942746	chr3	-0.0268683	3.15195	-3.76694	0.00018169	0.918511	-0.0918009		70803051
cg11830902	chr2	0.0460117	-0.206454	3.76505	0.000183032	0.918511	-0.0986824	NCK2;NCK2	106392414
cg13863402	chr3	0.0436961	-4.7339	3.76163	0.000185496	0.918511	-0.111194	GNAI2;GNAI2;GNAI2;GNAI2;GNAI2	50275278
cg04148233	chr19	0.0311454	2.68125	3.76038	0.000186404	0.918511	-0.115762	CARM1	10995372
cg05707003	chr5	0.0422955	3.26717	3.75879	0.000187565	0.918511	-0.12157	NRG2;NRG2;NRG2;NRG2;NRG2	139272104
cg23342367	chr8	-0.0482976	-0.00154547	-3.75876	0.000187584	0.918511	-0.121667	TPD52;TPD52	81077480
cg01841651	chr7	0.0509992	-2.97422	3.75874	0.000187601	0.918511	-0.12175	FLJ23834	105672016
cg18913951	chr11	-0.0180666	4.55757	-3.75725	0.000188697	0.918511	-0.127198	TMEM45B	129685362
cg25528589	chr21	-0.04123	-3.60275	-3.75513	0.000190259	0.918511	-0.134911	ADAMTS5;ADAMTS5	28338893
cg24900663	chr19	0.0418877	-2.02642	3.75511	0.000190276	0.918511	-0.134992	KCNK6	38810166
cg13005202	chr5	0.0400936	-0.271628	3.75388	0.000191192	0.918511	-0.139485		1555844
cg22598669	chr19	-0.0550094	3.67906	-3.75379	0.000191256	0.918511	-0.1398	SHANK1	51186978
cg13820699	chr21	-0.0322442	-4.32471	-3.7532	0.000191695	0.918511	-0.141944	MORC3	37692477
cg13078911	chr2	0.0401676	3.2949	3.75126	0.000193157	0.918511	-0.149047		44393479
cg20184330	chr14	-0.0365624	-0.232684	-3.74846	0.00019527	0.918511	-0.159225	ELMSAN1;ELMSAN1	74228393
cg10707774	chr9	0.0358363	2.51169	3.74754	0.000195971	0.918511	-0.162573	AK8	135727079
cg23940612	chr2	0.0557902	-1.41732	3.74587	0.000197247	0.918511	-0.168643		218898788
cg09479389	chr19	-0.0716255	-3.31416	-3.74468	0.000198169	0.918511	-0.173005	C19orf57;CC2D1A	14016729
cg19564017	chr6	0.0275405	2.66577	3.74288	0.000199556	0.918511	-0.179523	AHI1;AHI1;AHI1;AHI1	135721680
cg06366611	chr22	-0.0230997	4.51054	-3.74114	0.000200911	0.918511	-0.185852		19547305
cg25139187	chr1	-0.0421789	-4.38068	-3.7372	0.000204014	0.918511	-0.200178	HAPLN2	156594229
cg06747543	chr19	-0.0436847	-4.8651	-3.73643	0.000204624	0.918511	-0.202973	ELL	18589894
cg27509891	chr12	0.0339893	1.49618	3.73624	0.000204774	0.918511	-0.203654		74257361
cg03768968	chr13	0.0280291	-6.06846	3.73529	0.000205532	0.918511	-0.20711	FNDC3A;FNDC3A;FNDC3A;FNDC3A	49550203
cg09501518	chr2	0.0383469	3.39397	3.73506	0.000205712	0.918511	-0.20793	GEMIN6	39004204
cg03656996	chr15	0.0418085	-5.08072	3.73425	0.00020636	0.918511	-0.210869	PLCB2;PLCB2;PLCB2;PLCB2	40601261
cg07889826	chr3	0.0284303	-4.49378	3.73379	0.000206735	0.918511	-0.212565	RBM5	50127152
cg01402095	chr16	0.0266696	0.681572	3.73097	0.000209009	0.923216	-0.222791		68525465
cg14608577	chr19	-0.0350647	3.53663	-3.72445	0.000214352	0.934139	-0.246383	RASIP1	49230356
cg09248007	chr16	-0.0321578	-3.48902	-3.72357	0.000215088	0.934139	-0.249583	MKL2	14164860
cg10397808	chr12	-0.0293045	3.79431	-3.72214	0.000216277	0.934139	-0.254735		121183033
cg26486663	chr16	-0.0350531	-3.55588	-3.72198	0.000216414	0.934139	-0.255328	SYNGR3	2040863
cg01761909	chr7	-0.0762477	2.31182	-3.71906	0.000218871	0.934139	-0.265875		135748070
cg16109438	chr16	0.0333028	3.99132	3.71632	0.0002212	0.934139	-0.275766	CPNE2;CPNE2	57157313
cg07658678	chr15	0.0595776	2.04739	3.71328	0.000223822	0.934139	-0.286774	ARNT2	80761294
cg27438343	chr10	-0.0226345	-0.623445	-3.71265	0.000224365	0.934139	-0.289038	SGMS1	52182172
cg11452248	chr16	-0.0408427	3.763	-3.71199	0.000224936	0.934139	-0.291412	CASKIN1	2233807
cg01579784	chr11	0.0340166	2.5618	3.7115	0.000225359	0.934139	-0.293165	TSPAN18;TSPAN18	44952523
cg11375818	chr9	0.0403887	-4.71229	3.71013	0.000226558	0.934139	-0.298121	SMARCA2;SMARCA2;SMARCA2;SMARCA2;SMARCA2;SMARCA2;SMARCA2	2158367
cg08089567	chr21	0.063673	0.132699	3.70901	0.000227541	0.934139	-0.302167	AIRE	45705994
cg05874806	chr2	0.026557	0.895559	3.70802	0.000228411	0.934139	-0.30573	MAP4K4;MAP4K4;MAP4K4	102350276
cg23608915	chr2	0.0449475	-1.98783	3.70762	0.00022876	0.934139	-0.307157	MAP4K4;MAP4K4;MAP4K4;MAP4K4;MAP4K4	102333795
cg07756593	chr22	-0.0417549	-4.23736	-3.70417	0.000231824	0.934139	-0.319584	RASD2	35936178
cg18380573	chr15	-0.0392396	3.16187	-3.70383	0.000232134	0.934139	-0.320834	ADPGK;ADPGK;ADPGK	73049146
cg16513277	chr17	0.0399902	4.06877	3.70298	0.000232889	0.934139	-0.323865	SMG6;SMG6	2031491
cg08241762	chr7	0.0312957	2.71626	3.70017	0.000235427	0.934139	-0.333986	AOAH;AOAH;AOAH	36645347
cg00704873	chr4	-0.0199421	4.03527	-3.69787	0.000237517	0.934139	-0.342241	GAK	868858
cg06203649	chr18	-0.0466131	2.43861	-3.69676	0.000238539	0.934139	-0.346248	SMAD7	46447634
cg23149098	chr7	0.0394398	1.34795	3.69595	0.000239281	0.934139	-0.349148	EXOC4	133169151
cg27641801	chr4	-0.016823	4.0282	-3.69546	0.000239736	0.934139	-0.350924	STX18	4429265
cg10717580	chr15	-0.026984	2.55534	-3.69423	0.000240869	0.934139	-0.355326		100015407
cg07161872	chr10	0.0290525	-4.31702	3.69188	0.000243062	0.934139	-0.363785	FAM190B	86089017
cg23446377	chr4	-0.0355784	-3.89651	-3.69149	0.000243418	0.934139	-0.365154	PPP3CA;PPP3CA;PPP3CA	102127231
cg03023653	chr17	0.0255502	2.85845	3.69146	0.00024345	0.934139	-0.365276		59697027
cg07197130	chr3	0.033438	2.24769	3.68886	0.000245896	0.938782	-0.374607		45596706
cg27614165	chr10	-0.0356438	3.26071	-3.68547	0.000249116	0.940419	-0.386751		86073878
cg15355400	chr16	0.0388345	3.49392	3.68494	0.000249623	0.940419	-0.388649	SLC5A11;SLC5A11;SLC5A11;SLC5A11;SLC5A11	24857426
cg15641500	chr13	-0.0458322	3.68157	-3.68401	0.000250517	0.940419	-0.391987	CARS2	111331255
cg06370862	chr6	-0.0635478	-2.7603	-3.68322	0.000251276	0.940419	-0.39481	TFAP2D	50680748
cg17798320	chr1	0.0419115	2.73199	3.68016	0.000254239	0.94361	-0.40575	C1orf103;C1orf103	111490459
cg13902189	chr1	-0.0474389	-4.24509	-3.67951	0.000254875	0.94361	-0.408084	KIAA1522	33207817
cg00042736	chr11	0.0403383	2.23286	3.67851	0.000255854	0.94361	-0.411662	NARS2;NARS2;LOC101928896	78251475
cg25239378	chr4	0.036682	2.76683	3.67592	0.000258409	0.948426	-0.420932		157984883
cg18697089	chr4	0.03283	3.74288	3.67278	0.00026153	0.95013	-0.432134	LOC285501	178650012
cg17386700	chr16	-0.0311111	-5.04032	-3.67097	0.000263346	0.95013	-0.438593	MGC23284;MGC23284;MVD	88729471
cg01262938	chr15	0.0229161	4.00404	3.67032	0.000264011	0.95013	-0.440945	RBPMS2	65035992
cg00090813	chr16	-0.0422379	5.33286	-3.66927	0.000265067	0.95013	-0.444668	MARVELD3	71674798
cg04035088	chr3	-0.0489702	-1.84807	-3.66508	0.000269345	0.95013	-0.459604		73026486
cg03042149	chr15	-0.0365787	-4.88746	-3.6644	0.000270047	0.95013	-0.462032	PDE8A;PDE8A	85524778
cg07290552	chr8	0.0318096	-4.51568	3.66415	0.000270302	0.95013	-0.462914	FAM164A	79578143
cg19217918	chr3	0.0425134	2.45289	3.66306	0.000271433	0.95013	-0.46681		196245262
cg06967828	chr10	-0.0329463	-3.06066	-3.66253	0.000271983	0.95013	-0.468697	CHST3	73723753
cg07258849	chr1	-0.0191153	2.65341	-3.66099	0.000273587	0.95013	-0.47418		59660619
cg02667414	chr6	0.0430795	4.45775	3.65842	0.000276288	0.95013	-0.483343	COL11A2;COL11A2;COL11A2	33133517
cg03779603	chr17	0.0339053	0.797226	3.65788	0.000276858	0.95013	-0.485266		77864712
cg06826098	chr5	0.0498696	3.282	3.65625	0.000278578	0.95013	-0.491042		76075234
cg25051520	chr3	-0.0256803	4.24924	-3.65583	0.000279024	0.95013	-0.492535	GRK7	141508162
cg19998573	chr2	-0.0582712	-1.11141	-3.65532	0.000279565	0.95013	-0.494341		129513081
cg00166785	chr19	-0.0350444	-3.59386	-3.65518	0.000279719	0.95013	-0.494853	RTBDN;RTBDN;RTBDN;RTBDN;RTBDN;RTBDN;RTBDN;RTBDN	12941568
cg16633701	chr6	-0.0241657	3.24061	-3.65199	0.000283145	0.95013	-0.506205	COL12A1;COL12A1	75884826
cg11277190	chr6	-0.0347198	2.88246	-3.65055	0.000284702	0.95013	-0.51132	FAM184A;FAM184A	119362940
cg22868731	chr3	-0.0381211	3.34851	-3.65041	0.000284845	0.95013	-0.511788		128792103
cg11433203	chr20	-0.0206076	3.82542	-3.65	0.000285298	0.95013	-0.51327	BCAS1	52612902
cg21594839	chr8	-0.0325049	2.3403	-3.64895	0.000286437	0.95013	-0.516983	OC90	133072043
cg22760373	chr19	-0.038577	-2.63853	-3.6461	0.000289556	0.95013	-0.527081	GMIP;GMIP;GMIP	19754909
cg15971953	chr7	0.0409912	0.985508	3.64508	0.000290691	0.95013	-0.530727		1447698
cg23325999	chr19	0.0320384	3.20228	3.64475	0.000291046	0.95013	-0.531867	PTPRS;PTPRS;PTPRS;PTPRS	5217431
cg01451880	chr3	0.0242551	4.25008	3.64307	0.000292916	0.95013	-0.537837	SLC6A20;SLC6A20	45801044
cg05277800	chr19	-0.031348	3.04737	-3.64058	0.000295701	0.95013	-0.546658	ZNF490	12707705
cg03264464	chr17	-0.0284529	-2.45924	-3.63724	0.000299479	0.95013	-0.55849	TRAF4	27070430
cg19690989	chr11	-0.0182797	3.10596	-3.6367	0.000300088	0.95013	-0.560383		94658491
ch.17.1659557F	chr17	-0.0535192	-3.48314	-3.63651	0.000300309	0.95013	-0.561071	CCDC45	62525280
cg27110938	chr11	-0.0310259	3.93373	-3.63604	0.000300844	0.95013	-0.562728		1365461
cg02898051	chr16	-0.0765102	-2.48347	-3.63581	0.000301104	0.95013	-0.563535		3415256
cg26474203	chr6	0.0279423	3.76468	3.63445	0.000302664	0.95013	-0.56835		149547448
cg02317006	chr10	-0.0373749	2.83463	-3.6338	0.00030341	0.95013	-0.570645	ZNF511;ZNF511;TUBGCP2;TUBGCP2;TUBGCP2;TUBGCP2	135123869
cg03106251	chr17	-0.0258371	2.05847	-3.63088	0.000306788	0.95013	-0.580962	HEXDC	80393598
cg08473487	chr19	-0.0446775	-1.23863	-3.63004	0.000307763	0.95013	-0.58392	KLK8;KLK8;KLK8;KLK8	51504516
cg01752881	chr2	0.0519558	1.54042	3.62926	0.000308678	0.95013	-0.586684		25427114
cg12005819	chr3	0.0376075	0.248969	3.62904	0.000308935	0.95013	-0.58746	CTDSPL;CTDSPL	37995561
cg03701795	chr1	0.0385213	-1.08385	3.62693	0.000311411	0.95013	-0.594897	CD1E;CD1E;CD1E;CD1E;CD1E;CD1E	158323482
cg00902558	chr2	0.037483	1.84186	3.62669	0.000311698	0.95013	-0.595756		86244099
cg24000259	chr5	0.0227451	-0.644791	3.62662	0.000311778	0.95013	-0.595996	ANKRD55	55488291
cg02051044	chr14	0.0362628	1.97601	3.62544	0.000313174	0.95013	-0.600157		23002783
cg15699226	chr13	0.0589384	-2.37351	3.62401	0.000314871	0.95013	-0.605193	EDNRB;EDNRB;EDNRB	78492678
cg25025295	chr12	-0.0237697	-3.78611	-3.62298	0.000316101	0.95013	-0.608827	KDM2B;KDM2B	121968634
cg03889507	chr5	-0.0266842	1.81727	-3.62203	0.000317243	0.95013	-0.612185		33309433
cg09263206	chr19	0.055049	-0.575606	3.61885	0.000321078	0.95013	-0.623378		38365628
cg20057066	chr12	-0.0348637	-4.3807	-3.61849	0.000321518	0.95013	-0.624654	NCRNA00173;NCRNA00173	116971500
cg23716449	chr8	0.0229986	5.94361	3.61642	0.000324038	0.95013	-0.631926	GFRA2;GFRA2;GFRA2	21608280
cg26647423	chr6	-0.0237764	3.03756	-3.61381	0.000327252	0.95013	-0.641118		42709586
cg01904194	chr2	-0.192407	1.6154	-3.61373	0.000327345	0.95013	-0.641383	C2orf54;C2orf54;C2orf54	241832904
cg17890667	chr7	0.0358618	1.52748	3.61045	0.000331422	0.95013	-0.652912	PHTF2;PHTF2;PHTF2;PHTF2;PHTF2	77469425
ch.6.3866157F	chr6	-0.0334239	-3.79609	-3.60947	0.000332651	0.95013	-0.656358		3921158
cg13236298	chr8	0.0707021	2.89318	3.6092	0.000332993	0.95013	-0.657315	TDH;TDH	11219298
cg17254607	chr3	-0.0182128	3.52691	-3.606	0.000337034	0.95013	-0.668547	ERC2	55545035
cg14914809	chr2	-0.0263333	3.50468	-3.60569	0.00033743	0.95013	-0.669642	GAD1	171705073
cg24463079	chr2	-0.0514197	-4.00714	-3.60483	0.000338529	0.95013	-0.672667	MGAT4A	99344342
cg01444579	chr16	-0.0281397	1.30423	-3.60317	0.000340642	0.95013	-0.678461	CA5A	87925584
cg23900626	chr3	-0.0390458	2.67357	-3.59902	0.000346007	0.95013	-0.693009	FNDC3B;FNDC3B	171863467
cg22156869	chr2	-0.0281306	3.62051	-3.59849	0.000346704	0.95013	-0.694883		68313508
cg24682449	chr1	-0.036057	2.67097	-3.59731	0.000348249	0.95013	-0.699022	PRDM16;PRDM16	3094566
cg07064062	chr9	0.0312905	2.42227	3.59676	0.000348967	0.95013	-0.700939	EPB41L4B;EPB41L4B	112066575
cg19891943	chr1	0.0196545	3.25897	3.59647	0.000349352	0.95013	-0.701966		76231750
cg07834170	chr2	0.0289093	1.86578	3.59549	0.000350638	0.95013	-0.705386	MYT1L	1933181
cg16191307	chr12	-0.0214758	3.01337	-3.59396	0.000352663	0.95013	-0.710746		63754169
cg26127219	chr14	0.0239934	4.07581	3.5926	0.000354463	0.95013	-0.715485		94610298
cg00452257	chr19	-0.0455272	-3.16643	-3.59156	0.00035585	0.95013	-0.71912	SELV	40006451
cg11640773	chr16	-0.0322057	-3.62978	-3.59154	0.000355878	0.95013	-0.719192	NDRG4;NDRG4;NDRG4	58535416
cg21368511	chr11	0.0342944	3.36722	3.59152	0.000355906	0.95013	-0.719266	RSF1	77415732
cg05546343	chr3	-0.0366903	2.73491	-3.59085	0.000356798	0.95013	-0.721594	FGD5	14859717
cg06749053	chr11	0.0396533	-2.47103	3.59075	0.000356938	0.95013	-0.721961	MIR125B1;LOC399959	121971219
cg08360728	chr1	-0.0363389	-4.60137	-3.58764	0.000361123	0.95013	-0.732809	GPATCH3	27226980
cg25976786	chr12	0.0455493	-4.36521	3.58721	0.000361716	0.95013	-0.734334	ESPL1	53662079
cg00655203	chr16	-0.0255271	-5.57001	-3.58637	0.000362856	0.95013	-0.737264	HBQ1	230596
cg13470462	chr3	0.0316214	3.08562	3.58531	0.000364301	0.95013	-0.740962	BOC	112965787
cg03668470	chr12	0.0421003	4.87349	3.58522	0.000364416	0.95013	-0.741254	LRP1;MIR1228	57588180
cg17156659	chr17	-0.0351473	3.40564	-3.58268	0.00036791	0.95013	-0.750134	PLXDC1;LOC100131347	37221468
cg02833950	chr17	0.0380103	1.28211	3.5794	0.000372461	0.95013	-0.761571	MGC57346-CRHR1;MGC57346-CRHR1	43853589
cg16252642	chr21	0.0316407	-6.10569	3.57802	0.000374382	0.95013	-0.766359	C21orf58;C21orf58;C21orf58;PCNT	47743847
cg22801443	chr10	0.0462325	2.31804	3.57746	0.000375169	0.95013	-0.768312		91752521
cg24493634	chr11	0.0260768	2.40357	3.57663	0.000376344	0.95013	-0.77122	MIR100HG	122011271
cg10575369	chr1	0.0228705	3.78736	3.5765	0.000376523	0.95013	-0.771663	BAI2	32217598
cg09999510	chr19	0.0751865	-2.38607	3.576	0.000377229	0.95013	-0.773405	ZFR2	3812479
cg25538376	chr19	0.0286153	-4.73935	3.57532	0.000378188	0.95013	-0.775766	ZNF331;ZNF331	54024430
cg22879161	chr12	-0.0416215	-0.0296785	-3.57475	0.000379	0.95013	-0.777762		89703393
cg03995571	chr8	0.0266117	-6.10305	3.57278	0.000381795	0.95013	-0.784597	FAM49B	130952330
cg17216759	chr3	0.0776268	-4.90783	3.57254	0.000382139	0.95013	-0.785435	CD47;CD47;CD47	107810361
cg26591221	chr16	0.0397634	4.39158	3.57222	0.000382604	0.95013	-0.786565	CBFA2T3;CBFA2T3	88942335
cg00828126	chr8	0.0351717	3.8664	3.5722	0.00038262	0.95013	-0.786605		112754194
cg10062065	chr2	0.0223518	4.34008	3.569	0.00038723	0.95013	-0.797743	SPEG	220308747
cg25465064	chr13	0.0276781	1.96936	3.56773	0.000389072	0.95013	-0.802156	MIPEP	24346078
cg16725944	chr12	-0.0193792	0.400117	-3.56666	0.000390627	0.95013	-0.805865	POLE	133215533
cg12045528	chr2	-0.0244382	3.7641	-3.56643	0.000390959	0.95013	-0.806656	EHD3	31455890
cg14713153	chr10	0.0462871	2.09868	3.56545	0.000392397	0.95013	-0.81007	DIP2C	557653
cg17407435	chr19	-0.0170074	4.15947	-3.56523	0.000392725	0.95013	-0.810847	ZNF274;ZNF274;ZNF274	58724389
cg19309676	chr19	-0.0331649	0.605823	-3.56504	0.000392994	0.95013	-0.811484	C19orf76;PRMT1;PRMT1;PRMT1	50191439
cg27489439	chr12	0.0262886	1.29555	3.56206	0.000397398	0.95013	-0.821847	PXN;PXN;PXN	120692870
cg19739407	chr20	-0.026771	-2.97826	-3.561	0.000398974	0.95013	-0.825527		55200749
cg05973398	chr21	-0.0376242	-4.39348	-3.5601	0.000400315	0.95013	-0.828645	RUNX1	36420164
cg20857360	chr18	-0.0216743	4.20363	-3.55926	0.000401571	0.95013	-0.831558	ZNF532	56579643
cg05510309	chr1	-0.0230063	3.9925	-3.55806	0.000403358	0.95013	-0.835685		113825525
cg03626186	chr10	0.0330607	-1.35574	3.55597	0.000406511	0.95013	-0.842926		5882466
cg11607742	chr19	-0.0186081	4.0026	-3.55488	0.000408176	0.95013	-0.846724	PSMD8	38869646
cg11171594	chr1	0.0353275	-3.32961	3.55004	0.000415586	0.95013	-0.863447	UCK2;UCK2	165796871
cg26980477	chr12	-0.0183437	3.51552	-3.54993	0.000415751	0.95013	-0.863817		126641914
cg06972578	chr9	0.0305222	2.99886	3.54869	0.000417685	0.95013	-0.86813	CACNA1B	140916078
cg02416781	chr5	-0.0223658	0.411049	-3.54788	0.000418934	0.95013	-0.870904		82331856
cg05302701	chr18	-0.0403828	2.91103	-3.54698	0.000420346	0.95013	-0.874033	NFATC1;NFATC1;NFATC1;NFATC1;NFATC1	77196320
cg02887800	chr10	-0.0347244	3.55771	-3.54547	0.000422713	0.95013	-0.879252	LHPP;LHPP	126177088
cg03953246	chr15	0.0290907	2.58364	3.54528	0.000423014	0.95013	-0.879912		47967175
cg08541962	chr10	0.0498663	0.940788	3.54495	0.000423522	0.95013	-0.881028	GJD4	35894321
cg20963683	chr6	0.0340521	2.69393	3.54474	0.000423855	0.95013	-0.881757	PARK2;PARK2;PARK2	162339808
cg26820840	chr19	-0.0360481	-4.18019	-3.54379	0.000425356	0.95013	-0.885042	NPHS1	36336980
cg06622735	chr5	0.0225132	-6.08494	3.54315	0.000426373	0.95013	-0.887261	SLC9A3;LOC25845	473452
cg18330611	chr2	-0.0297567	-3.85714	-3.54188	0.000428382	0.95013	-0.89163	NPPC	232790231
cg15851681	chr3	-0.0241435	3.99711	-3.54006	0.000431284	0.95013	-0.897902	ZNF445	44500282
cg08077055	chr11	0.039984	2.11259	3.53895	0.000433062	0.95013	-0.901725		124594678
cg20491963	chr1	-0.0213056	2.98984	-3.53818	0.000434309	0.95013	-0.904396	RPL31P11	161655124
cg00719626	chr19	-0.030884	-5.48318	-3.53781	0.000434907	0.95013	-0.905675	RASAL3	15575685
cg21379639	chr3	-0.0513721	-1.58267	-3.53707	0.000436098	0.95013	-0.908217	DALRD3;DALRD3;NDUFAF3	49056420
cg27326318	chr11	-0.0382764	2.76233	-3.53639	0.000437202	0.95013	-0.910564	CTTN;CTTN	70268987
cg01285717	chr10	0.0442391	2.04731	3.53607	0.000437713	0.95013	-0.91165		45843707
cg08386929	chr11	0.0268808	3.3427	3.53444	0.000440372	0.95013	-0.917277	DSCAML1	117329839
cg14216539	chr10	-0.0295794	1.65157	-3.53205	0.000444278	0.95013	-0.92548	FAM188A	15856398
cg12177909	chr11	0.0277774	3.36038	3.53035	0.000447087	0.95013	-0.931334	PDE3B	14691596
cg00114703	chr3	0.0318211	1.67933	3.52989	0.000447844	0.95013	-0.932905	PXYLP1;PXYLP1;PXYLP1	140980767
cg03282117	chr14	-0.0376123	3.8204	-3.52951	0.000448489	0.95013	-0.934242		97042499
cg06221113	chr4	0.0320112	1.99543	3.5282	0.000450658	0.95013	-0.938722	ZBTB49	4313031
[truncated: 9,667 more rows]

## Sheet: Table S3
Methylation probe	Chromosome	logFC	AveExpr	t	P Value	FDR adj P value	B	Gene	Position
[truncated: 10,000 more rows]

[truncated: 10 more sheets: Table S4, Table S5, Table S6, Table S7, Table S8, Table S9, Table S10, Table S11, Table S12, Table S13]
